# Supplementary material for: Mendelian randomization and genetic colocalization infer the effects of the multi-tissue proteome on 211 complex disease-related phenotypes
Source: Genome Med. 2022 Dec 12;14:140. doi: 10.1186/s13073-022-01140-9 (PMC9746220; doi:10.1186/s13073-022-01140-9)
Supplement: Supplementary file 2 — Additional file 2. Supplementary tables (Table S1–S16). [file 13073_2022_1140_MOESM2_ESM.xlsx]

## Sheet: summary
TableID	TableTitle
TableS1	211 human phenotypes (disease/risk factor) used in this study [from Zheng et al 2020 but found in the upgraded database of MRBase since January 2020]
TableS2	[WashU cohorts three tissues] MR and colocalization analyses using study-wide cis pQTL (partA_replicated pairs)
TableS3	[WashU cohorts three tissues] MR and colocalization analyses using study-wide cis pQTL (partB_not-replicated pairs)
TableS4	[WashU cohorts three tissues] MR and colocalization analyses using study-wide cis pQTL (partC_not-found pairs)
TableS5	Additional protein-phenotype pairs from MR and colocalization analyses using study-wide cis pQTL after meta-anlayses (partA_replicated pairs)
TableS6	Additional protein-phenotype pairs from MR and colocalization analyses using study-wide cis pQTL after meta-anlayses (partB_not-replicated pairs)
TableS7	Additional protein-phenotype pairs from MR and colocalization analyses using study-wide cis pQTL after meta-anlayses (partC_not-found pairs)
TableS8	[WashU cohorts three tissues] MR and colocalization analyses using genome-wide cis and trans pQTL (partA_replicated pairs)
TableS9	[WashU cohorts three tissues] MR and colocalization analyses using genome-wide cis and trans pQTL (partB_not-replicated pairs)
TableS10	[WashU cohorts three tissues] MR and colocalization analyses using genome-wide cis and trans pQTL (partC_not-found pairs)
TableS11	Additional protein-phenotype pairs from MR and colocalization analyses using genome-wide cis and trans pQTL after meta-anlayses (partA_replicated pairs)
TableS12	Additional protein-phenotype pairs from MR and colocalization analyses using genome-wide cis and trans pQTL after meta-anlayses (partB_not-replicated pairs)
TableS13	Additional protein-phenotype pairs from MR and colocalization analyses using genome-wide cis and trans pQTL after meta-anlayses (partC_not-found pairs)
TableS14	Additional protein-phenotype pairs from MR and colocalization analyses after adding trans-Pqtl as instruments using coloc PP > 0.8
TableS15	Overlap of Finan2017 curated druggable-genome with proteins with strong MR and colocalization evidence
TableS16	Overlap of Drug targets from DrugBank & ChEMBL database with proteins with strong MR and colocalization (PP.H4 > 0.8) evidence

## Sheet: S1
TableS1	211 human phenotypes (disease/risk factor) used in this study [from Zheng et al 2020 but found in the upgraded database of MRBase since January 2020]
id	oldID	trait	author	consortium	ncase	ncontrol	nsnp	build	pmid	population	sample_size	sex	year	Category2021May25
ieu-a-975	975	Paget's disease	Albagha OM		741	2699	2479235	HG19/GRCh37	21623375	European	3440	Males and Females	2011	Disease
ieu-a-822	822	Pancreatic cancer	Amundadottir L	PanScan1	1896	1939	521863	HG19/GRCh37	19648918	European	3835	Males and Females	2009	Cancer
ieu-a-1025	1025	Multiple sclerosis	Beecham	IMSGC	14498	24091	156632	HG19/GRCh37	24076602	European	38589	Males and Females	2013	Disease
ieu-a-1029	1029	Internalizing problems	Benke	EAGLE			2821735	HG19/GRCh37	24839885	European	4596	Males and Females	2014	Neurological
ieu-a-16	16	Childhood intelligence	Benyamin B	SSGAC			1380159	HG19/GRCh37	23358156	European	12441	Males and Females	2014	Personality trait
ieu-a-1050	1050	Ferritin	Benyamin	GIS			2036124	HG19/GRCh37	25352340	European	23986	Males and Females	2014	Blood trait
ieu-a-1049	1049	Iron	Benyamin	GIS			2096457	HG19/GRCh37	25352340	European	23986	Males and Females	2014	Blood trait
ieu-a-1051	1051	Transferrin Saturation	Benyamin	GIS			2102226	HG19/GRCh37	25352340	European	23986	Males and Females	2014	Blood trait
ieu-a-1052	1052	Transferrin	Benyamin	GIS			2104242	HG19/GRCh37	25352340	European	23986	Males and Females	2014	Blood trait
ieu-a-45	45	Anorexia nervosa	Boraska V	GCAN	2907	14860	1149254	HG19/GRCh37	24514567	European	17767	Males and Females	2014	Neurological
ieu-a-816	816	Neuroblastoma	Capasso M		1627	3254	468788	HG19/GRCh37	23222812	European	4881	Males and Females	2013	Cancer
ieu-a-1057	1057	Gallbladder cancer	Cha		41	866	425707	HG19/GRCh37	22318345	East Asian	907	Males and Females	2012	Cancer
ieu-a-1004	1004	Age at menopause	Day	ReproGen			2418696	HG19/GRCh37	26414677	European	69360	Females	2015	Biological trait
ieu-a-1081	1081	IgA nephropathy	Feehally J		977	4980	278077	HG19/GRCh37	20595679	European	5957	Males and Females	2010	Biological trait
ieu-a-961	961	Cigarettes smoked per day	Furberg	TAG			2459119	HG19/GRCh37	20418890	European	68028	Males and Females	2010	Personality trait
ieu-a-1006	1006	Mean platelet volume	Gieger C	HaemGen			2690859	HG19/GRCh37	22139419	European	66867	Males and Females	2011	Blood trait
ieu-a-1008	1008	Platelet count	Gieger C	HaemGen			2703394	HG19/GRCh37	22139419	European	66867	Males and Females	2011	Blood trait
ieu-a-1043	1043	Amygdala volume	Hibar	ENIGMA			7252270	HG19/GRCh37	25607358	European	30717	Males and Females	2015	Biological trait
ieu-a-1046	1046	Pallidum volume	Hibar	ENIGMA			7270265	HG19/GRCh37	25607358	European	30717	Males and Females	2015	Biological trait
ieu-a-1042	1042	Nucleus accumbens volume	Hibar	ENIGMA			7272653	HG19/GRCh37	25607358	European	30717	Males and Females	2015	Biological trait
ieu-a-1045	1045	Hippocampus volume	Hibar	ENIGMA			7276413	HG19/GRCh37	25607358	European	30717	Males and Females	2015	Biological trait
ieu-a-1044	1044	Caudate volume	Hibar	ENIGMA			7277001	HG19/GRCh37	25607358	European	30717	Males and Females	2015	Biological trait
ieu-a-1047	1047	Putamen volume	Hibar	ENIGMA			7282885	HG19/GRCh37	25607358	European	30717	Males and Females	2015	Biological trait
ieu-a-1048	1048	Thalamus volume	Hibar	ENIGMA			7288410	HG19/GRCh37	25607358	European	30717	Males and Females	2015	Biological trait
ieu-a-1041	1041	Intracranial volume	Hibar	ENIGMA			7484970	HG19/GRCh37	25607358	European	30717	Males and Females	2015	Biological trait
ieu-a-815	815	Systemic lupus erythematosus	Hom G		1311	1783	489877	HG19/GRCh37	18204098	European	3094	Males and Females	2008	Disease
ieu-a-1112	1112	Primary sclerosing cholangitis	Ji	IPSCSG	2871	12019	7891603	HG19/GRCh37	27992413	Mixed	14890	Males and Females	2017	Disease
ieu-a-1055	1055	Urate	Kottgen	GUGC			2450548	HG19/GRCh37	23263486	European	110347	Males and Females	2013	Biological trait
ieu-a-297	297	Alzheimer's disease	Lambert	IGAP	17008	37154	7055882	HG19/GRCh37	24162737	European	54162	Males and Females	2013	Neurological
ieu-a-970	970	Ulcerative colitis	Liu	IIBDGC	13768	33977	156116	HG19/GRCh37	26192919	European	47745	Males and Females	2015	Disease
ieu-a-12	12	Crohn's disease	Liu	IIBDGC	17897	33977	124888	HG19/GRCh37	26192919	European	51874	Males and Females	2015	Disease
ieu-a-294	294	Inflammatory bowel disease	Liu	IIBDGC	31665	33977	157116	HG19/GRCh37	26192919	European	65642	Males and Females	2015	Disease
ieu-a-999	999	Body fat	Lu				3228665	HG19/GRCh37	26833246	European	100716	Males and Females	2016	Biological trait
ieu-a-23	23	Type 2 diabetes	Mahajan A	DIAGRAM	26488	83964	2915012	HG19/GRCh37	24509480	Mixed	110452	Males and Females	2014	Disease
ieu-a-1111	1111	Small vessel disease	Malik	ISGC	1349	19326	2421920	HG19/GRCh37	26935894	Mixed	20675	Males and Females	2016	Disease
ieu-a-1110	1110	Large vessel disease	Malik	ISGC	1817	19326	2421920	HG19/GRCh37	26935894	Mixed	21143	Males and Females	2016	Disease
ieu-a-1109	1109	Cardioembolic stroke	Malik	ISGC	1859	19326	2421920	HG19/GRCh37	26935894	Mixed	21185	Males and Females	2016	Neurological
ieu-a-1108	1108	Ischemic stroke	Malik	ISGC	10307	19326	2421920	HG19/GRCh37	26935894	Mixed	29633	Males and Females	2016	Neurological
ieu-a-1005	1005	Percent emphysema	Manichaikul A	MESA			2968584	HG19/GRCh37	24383474	Mixed	7667	Males and Females	2014	Biological trait
ieu-a-1128	1128	ER- Breast cancer (Combined Oncoarray; iCOGS; GWAS meta analysis)	Michailidou K	BCAC	21468	105974	10680257	HG19/GRCh37	29059683	European	127442	Females	2017	Cancer
ieu-a-1127	1127	ER+ Breast cancer (Combined Oncoarray; iCOGS; GWAS meta analysis)	Michailidou K	BCAC	69501	105974	10680257	HG19/GRCh37	29059683	European	175475	Females	2017	Cancer
ieu-a-1126	1126	Breast cancer (Combined Oncoarray; iCOGS; GWAS meta analysis)	Michailidou K	BCAC	122977	105974	10680257	HG19/GRCh37	29059683	European	228951	Females	2017	Cancer
ukb-a-426	UKB-a:426	Eye problems/disorders: Cataract	Neale	Neale Lab	10475	98342	10894596	HG19/GRCh37		European	108817	Males and Females	2017	Disease
ukb-a-423	UKB-a:423	Eye problems/disorders: Diabetes related eye disease	Neale	Neale Lab	2072	106745	10894596	HG19/GRCh37		European	108817	Males and Females	2017	Disease
ukb-a-424	UKB-a:424	Eye problems/disorders: Glaucoma	Neale	Neale Lab	4758	104059	10894596	HG19/GRCh37		European	108817	Males and Females	2017	Disease
ukb-a-425	UKB-a:425	Eye problems/disorders: Injury or trauma resulting in loss of vision	Neale	Neale Lab	1998	106819	10894596	HG19/GRCh37		European	108817	Males and Females	2017	Disease
ukb-a-363	UKB-a:363	Pulse rate	Neale	Neale Lab			10894596	HG19/GRCh37		European	110153	Males and Females	2017	Biological trait
ukb-a-367	UKB-a:367	Happiness	Neale	Neale Lab			10894596	HG19/GRCh37		European	110935	Males and Females	2017	Personality trait
ukb-a-500	UKB-a:500	Heel bone mineral density (BMD) T-score automated	Neale	Neale Lab			10894596	HG19/GRCh37		European	194398	Males and Females	2017	Biological trait
ukb-a-337	UKB-a:337	Forced expiratory volume in 1-second (FEV1)	Neale	Neale Lab			10894596	HG19/GRCh37		European	307638	Males and Females	2017	Biological trait
ukb-a-336	UKB-a:336	Forced vital capacity (FVC)	Neale	Neale Lab			10894596	HG19/GRCh37		European	307638	Males and Females	2017	Biological trait
ukb-a-332	UKB-a:332	Fracture resulting from simple fall	Neale	Neale Lab	18864	12898	10894596	HG19/GRCh37		European	31762	Males and Females	2017	Biological trait
ukb-a-360	UKB-a:360	Systolic blood pressure automated reading	Neale	Neale Lab			10894596	HG19/GRCh37		European	317754	Males and Females	2017	Biological trait
ukb-a-359	UKB-a:359	Diastolic blood pressure automated reading	Neale	Neale Lab			10894596	HG19/GRCh37		European	317756	Males and Females	2017	Biological trait
ukb-a-257	UKB-a:257	Hearing difficulty/problems: Yes	Neale	Neale Lab	84839	239139	10894596	HG19/GRCh37		European	323978	Males and Females	2017	Biological trait
ukb-a-334	UKB-a:334	Potassium in urine	Neale	Neale Lab			10894596	HG19/GRCh37		European	326816	Males and Females	2017	Biological trait
ukb-a-335	UKB-a:335	Sodium in urine	Neale	Neale Lab			10894596	HG19/GRCh37		European	326831	Males and Females	2017	Biological trait
ukb-a-333	UKB-a:333	Creatinine (enzymatic) in urine	Neale	Neale Lab			10894596	HG19/GRCh37		European	327525	Males and Females	2017	Biological trait
ukb-a-9	UKB-a:9	Sleep duration	Neale	Neale Lab			10894596	HG19/GRCh37		European	335410	Males and Females	2017	Biological trait
ukb-a-438	UKB-a:438	Fractured bone site(s): Ankle	Neale	Neale Lab	4693	330853	10894596	HG19/GRCh37		European	335546	Males and Females	2017	Other
ukb-a-440	UKB-a:440	Fractured bone site(s): Arm	Neale	Neale Lab	3391	332155	10894596	HG19/GRCh37		European	335546	Males and Females	2017	Other
ukb-a-441	UKB-a:441	Fractured bone site(s): Other bones	Neale	Neale Lab	17380	318166	10894596	HG19/GRCh37		European	335546	Males and Females	2017	Other
ukb-a-439	UKB-a:439	Fractured bone site(s): Wrist	Neale	Neale Lab	6663	328883	10894596	HG19/GRCh37		European	335546	Males and Females	2017	Other
ukb-a-308	UKB-a:308	Fractured/broken bones in last 5 years	Neale	Neale Lab	32193	303394	10894596	HG19/GRCh37		European	335587	Males and Females	2017	Other
ukb-a-248	UKB-a:248	Body mass index (BMI)	Neale	Neale Lab			10894596	HG19/GRCh37		European	336107	Males and Females	2017	Biological trait
ukb-a-249	UKB-a:249	Weight	Neale	Neale Lab			10894596	HG19/GRCh37		European	336227	Males and Females	2017	Biological trait
ukb-a-436	UKB-a:436	Vascular/heart problems diagnosed by doctor: Angina	Neale	Neale Lab	10618	326065	10894596	HG19/GRCh37		European	336683	Males and Females	2017	Disease
ukb-a-25	UKB-a:25	Alcohol intake frequency.	Neale	Neale Lab			10894596	HG19/GRCh37		European	336965	Males and Females	2017	Personality trait
ukb-a-59	UKB-a:59	Cancer code self-reported: basal cell carcinoma	Neale	Neale Lab	3156	334003	10894596	HG19/GRCh37		European	337159	Males and Females	2017	Cancer
ukb-a-58	UKB-a:58	Cancer code self-reported: malignant melanoma	Neale	Neale Lab	2677	334482	10894596	HG19/GRCh37		European	337159	Males and Females	2017	Cancer
ukb-a-57	UKB-a:57	Cancer code self-reported: prostate cancer	Neale	Neale Lab	2495	334664	10894596	HG19/GRCh37		European	337159	Males and Females	2017	Cancer
ukb-a-56	UKB-a:56	Cancer code self-reported: small intestine/small bowel cancer	Neale	Neale Lab	156	337003	10894596	HG19/GRCh37		European	337159	Males and Females	2017	Cancer
ukb-a-88	UKB-a:88	Non-cancer illness code self-reported: ankylosing spondylitis	Neale	Neale Lab	968	336191	10894596	HG19/GRCh37		European	337159	Males and Females	2017	Disease
ukb-a-82	UKB-a:82	Non-cancer illness code self-reported: anxiety/panic attacks	Neale	Neale Lab	4611	332548	10894596	HG19/GRCh37		European	337159	Males and Females	2017	Neurological
ukb-a-113	UKB-a:113	Non-cancer illness code self-reported: arthritis (nos)	Neale	Neale Lab	2599	334560	10894596	HG19/GRCh37		European	337159	Males and Females	2017	Disease
ukb-a-66	UKB-a:66	Non-cancer illness code self-reported: asthma	Neale	Neale Lab	39049	298110	10894596	HG19/GRCh37		European	337159	Males and Females	2017	Disease
ukb-a-73	UKB-a:73	Non-cancer illness code self-reported: bladder problem (not cancer)	Neale	Neale Lab	2006	335153	10894596	HG19/GRCh37		European	337159	Males and Females	2017	Disease
ukb-a-84	UKB-a:84	Non-cancer illness code self-reported: bone disorder	Neale	Neale Lab	762	336397	10894596	HG19/GRCh37		European	337159	Males and Females	2017	Disease
ukb-a-67	UKB-a:67	Non-cancer illness code self-reported: chronic obstructive airways disease/copd	Neale	Neale Lab	1179	335980	10894596	HG19/GRCh37		European	337159	Males and Females	2017	Disease
ukb-a-65	UKB-a:65	Non-cancer illness code self-reported: deep venous thrombosis (dvt)	Neale	Neale Lab	6767	330392	10894596	HG19/GRCh37		European	337159	Males and Females	2017	Disease
ukb-a-81	UKB-a:81	Non-cancer illness code self-reported: depression	Neale	Neale Lab	19195	317964	10894596	HG19/GRCh37		European	337159	Males and Females	2017	Neurological
ukb-a-102	UKB-a:102	Non-cancer illness code self-reported: diverticular disease/diverticulitis	Neale	Neale Lab	3840	333319	10894596	HG19/GRCh37		European	337159	Males and Females	2017	Disease
ukb-a-68	UKB-a:68	Non-cancer illness code self-reported: emphysema/chronic bronchitis	Neale	Neale Lab	4573	332586	10894596	HG19/GRCh37		European	337159	Males and Females	2017	Disease
ukb-a-95	UKB-a:95	Non-cancer illness code self-reported: enlarged prostate	Neale	Neale Lab	4609	332550	10894596	HG19/GRCh37		European	337159	Males and Females	2017	Biological trait
ukb-a-70	UKB-a:70	Non-cancer illness code self-reported: gastro-oesophageal reflux (gord) / gastric reflux	Neale	Neale Lab	14316	322843	10894596	HG19/GRCh37		European	337159	Males and Females	2017	Disease
ukb-a-107	UKB-a:107	Non-cancer illness code self-reported: gout	Neale	Neale Lab	4807	332352	10894596	HG19/GRCh37		European	337159	Males and Females	2017	Disease
ukb-a-94	UKB-a:94	Non-cancer illness code self-reported: hayfever/allergic rhinitis	Neale	Neale Lab	19320	317839	10894596	HG19/GRCh37		European	337159	Males and Females	2017	Disease
ukb-a-109	UKB-a:109	Non-cancer illness code self-reported: hiatus hernia	Neale	Neale Lab	7865	329294	10894596	HG19/GRCh37		European	337159	Males and Females	2017	Disease
ukb-a-108	UKB-a:108	Non-cancer illness code self-reported: high cholesterol	Neale	Neale Lab	41296	295863	10894596	HG19/GRCh37		European	337159	Males and Females	2017	Blood trait
ukb-a-61	UKB-a:61	Non-cancer illness code self-reported: hypertension	Neale	Neale Lab	87690	249469	10894596	HG19/GRCh37		European	337159	Males and Females	2017	Blood trait
ukb-a-76	UKB-a:76	Non-cancer illness code self-reported: hyperthyroidism/thyrotoxicosis	Neale	Neale Lab	2547	334612	10894596	HG19/GRCh37		European	337159	Males and Females	2017	Disease
ukb-a-114	UKB-a:114	Non-cancer illness code self-reported: hypertrophic cardiomyopathy (hcm / hocm)	Neale	Neale Lab	71	337088	10894596	HG19/GRCh37		European	337159	Males and Females	2017	Disease
ukb-a-98	UKB-a:98	Non-cancer illness code self-reported: hypopituitarism	Neale	Neale Lab	118	337041	10894596	HG19/GRCh37		European	337159	Males and Females	2017	Disease
ukb-a-77	UKB-a:77	Non-cancer illness code self-reported: hypothyroidism/myxoedema	Neale	Neale Lab	16376	320783	10894596	HG19/GRCh37		European	337159	Males and Females	2017	Disease
ukb-a-89	UKB-a:89	Non-cancer illness code self-reported: iron deficiency anaemia	Neale	Neale Lab	1836	335323	10894596	HG19/GRCh37		European	337159	Males and Females	2017	Disease
ukb-a-86	UKB-a:86	Non-cancer illness code self-reported: joint disorder	Neale	Neale Lab	1621	335538	10894596	HG19/GRCh37		European	337159	Males and Females	2017	Disease
ukb-a-72	UKB-a:72	Non-cancer illness code self-reported: kidney stone/ureter stone/bladder stone	Neale	Neale Lab	2694	334465	10894596	HG19/GRCh37		European	337159	Males and Females	2017	Disease
ukb-a-83	UKB-a:83	Non-cancer illness code self-reported: mania/bipolar disorder/manic depression	Neale	Neale Lab	902	336257	10894596	HG19/GRCh37		European	337159	Males and Females	2017	Neurological
ukb-a-78	UKB-a:78	Non-cancer illness code self-reported: migraine	Neale	Neale Lab	10007	327152	10894596	HG19/GRCh37		European	337159	Males and Females	2017	Neurological
ukb-a-96	UKB-a:96	Non-cancer illness code self-reported: muscle or soft tissue injuries	Neale	Neale Lab	2469	334690	10894596	HG19/GRCh37		European	337159	Males and Females	2017	Disease
ukb-a-106	UKB-a:106	Non-cancer illness code self-reported: osteoarthritis	Neale	Neale Lab	28257	308902	10894596	HG19/GRCh37		European	337159	Males and Females	2017	Disease
ukb-a-87	UKB-a:87	Non-cancer illness code self-reported: osteoporosis	Neale	Neale Lab	5266	331893	10894596	HG19/GRCh37		European	337159	Males and Females	2017	Disease
ukb-a-90	UKB-a:90	Non-cancer illness code self-reported: pernicious anaemia	Neale	Neale Lab	1020	336139	10894596	HG19/GRCh37		European	337159	Males and Females	2017	Blood trait
ukb-a-111	UKB-a:111	Non-cancer illness code self-reported: pneumothorax	Neale	Neale Lab	145	337014	10894596	HG19/GRCh37		European	337159	Males and Females	2017	Disease
ukb-a-112	UKB-a:112	Non-cancer illness code self-reported: polio / poliomyelitis	Neale	Neale Lab	238	336921	10894596	HG19/GRCh37		European	337159	Males and Females	2017	Disease
ukb-a-100	UKB-a:100	Non-cancer illness code self-reported: psoriasis	Neale	Neale Lab	3871	333288	10894596	HG19/GRCh37		European	337159	Males and Females	2017	Disease
ukb-a-64	UKB-a:64	Non-cancer illness code self-reported: pulmonary embolism +/- dvt	Neale	Neale Lab	2801	334358	10894596	HG19/GRCh37		European	337159	Males and Females	2017	Disease
ukb-a-80	UKB-a:80	Non-cancer illness code self-reported: retinal detachment	Neale	Neale Lab	1140	336019	10894596	HG19/GRCh37		European	337159	Males and Females	2017	Disease
ukb-a-69	UKB-a:69	Non-cancer illness code self-reported: sleep apnoea	Neale	Neale Lab	1064	336095	10894596	HG19/GRCh37		European	337159	Males and Females	2017	Disease
ukb-a-91	UKB-a:91	Non-cancer illness code self-reported: uterine fibroids	Neale	Neale Lab	5168	331991	10894596	HG19/GRCh37		European	337159	Males and Females	2017	Disease
ukb-a-92	UKB-a:92	Non-cancer illness code self-reported: vaginal prolapse/uterine prolapse	Neale	Neale Lab	1870	335289	10894596	HG19/GRCh37		European	337159	Males and Females	2017	Disease
ukb-a-115	UKB-a:115	Non-cancer illness code self-reported: vitiligo	Neale	Neale Lab	95	337064	10894596	HG19/GRCh37		European	337159	Males and Females	2017	Disease
ukb-a-517	UKB-a:517	Diagnoses - main ICD10: B37 Candidiasis	Neale	Neale Lab	153	337046	10894596	HG19/GRCh37		European	337199	Males and Females	2017	Disease
ukb-a-519	UKB-a:519	Diagnoses - main ICD10: C50 Malignant neoplasm of breast	Neale	Neale Lab	5510	331689	10894596	HG19/GRCh37		European	337199	Males and Females	2017	Cancer
ukb-a-520	UKB-a:520	Diagnoses - main ICD10: C61 Malignant neoplasm of prostate	Neale	Neale Lab	2273	334926	10894596	HG19/GRCh37		European	337199	Males and Females	2017	Cancer
ukb-a-521	UKB-a:521	Diagnoses - main ICD10: D12 Benign neoplasm of colon rectum anus and anal canal	Neale	Neale Lab	4794	332405	10894596	HG19/GRCh37		European	337199	Males and Females	2017	Cancer
ukb-a-522	UKB-a:522	Diagnoses - main ICD10: D25 Leiomyoma of uterus	Neale	Neale Lab	4351	332848	10894596	HG19/GRCh37		European	337199	Males and Females	2017	Cancer
ukb-a-527	UKB-a:527	Diagnoses - main ICD10: G47 Sleep disorders	Neale	Neale Lab	2025	335174	10894596	HG19/GRCh37		European	337199	Males and Females	2017	Disease
ukb-a-528	UKB-a:528	Diagnoses - main ICD10: G56 Mononeuropathies of upper limb	Neale	Neale Lab	5886	331313	10894596	HG19/GRCh37		European	337199	Males and Females	2017	Neurological
ukb-a-529	UKB-a:529	Diagnoses - main ICD10: H25 Senile cataract	Neale	Neale Lab	2651	334548	10894596	HG19/GRCh37		European	337199	Males and Females	2017	Disease
ukb-a-535	UKB-a:535	Diagnoses - main ICD10: I30 Acute pericarditis	Neale	Neale Lab	107	337092	10894596	HG19/GRCh37		European	337199	Males and Females	2017	Disease
ukb-a-536	UKB-a:536	Diagnoses - main ICD10: I48 Atrial fibrillation and flutter	Neale	Neale Lab	3818	333381	10894596	HG19/GRCh37		European	337199	Males and Females	2017	Disease
ukb-a-537	UKB-a:537	Diagnoses - main ICD10: I80 Phlebitis and thrombophlebitis	Neale	Neale Lab	1613	335586	10894596	HG19/GRCh37		European	337199	Males and Females	2017	Disease
ukb-a-538	UKB-a:538	Diagnoses - main ICD10: I83 Varicose veins of lower extremities	Neale	Neale Lab	6958	330241	10894596	HG19/GRCh37		European	337199	Males and Females	2017	Disease
ukb-a-539	UKB-a:539	Diagnoses - main ICD10: I84 Haemorrhoids	Neale	Neale Lab	8190	329009	10894596	HG19/GRCh37		European	337199	Males and Females	2017	Disease
ukb-a-541	UKB-a:541	Diagnoses - main ICD10: J33 Nasal polyp	Neale	Neale Lab	1637	335562	10894596	HG19/GRCh37		European	337199	Males and Females	2017	Disease
ukb-a-544	UKB-a:544	Diagnoses - main ICD10: K20 Oesophagitis	Neale	Neale Lab	3369	333830	10894596	HG19/GRCh37		European	337199	Males and Females	2017	Disease
ukb-a-547	UKB-a:547	Diagnoses - main ICD10: K29 Gastritis and duodenitis	Neale	Neale Lab	8080	329119	10894596	HG19/GRCh37		European	337199	Males and Females	2017	Disease
ukb-a-548	UKB-a:548	Diagnoses - main ICD10: K35 Acute appendicitis	Neale	Neale Lab	1676	335523	10894596	HG19/GRCh37		European	337199	Males and Females	2017	Disease
ukb-a-549	UKB-a:549	Diagnoses - main ICD10: K40 Inguinal hernia	Neale	Neale Lab	8815	328384	10894596	HG19/GRCh37		European	337199	Males and Females	2017	Disease
ukb-a-550	UKB-a:550	Diagnoses - main ICD10: K43 Ventral hernia	Neale	Neale Lab	1536	335663	10894596	HG19/GRCh37		European	337199	Males and Females	2017	Disease
ukb-a-551	UKB-a:551	Diagnoses - main ICD10: K44 Diaphragmatic hernia	Neale	Neale Lab	5321	331878	10894596	HG19/GRCh37		European	337199	Males and Females	2017	Disease
ukb-a-555	UKB-a:555	Diagnoses - main ICD10: K57 Diverticular disease of intestine	Neale	Neale Lab	6865	330334	10894596	HG19/GRCh37		European	337199	Males and Females	2017	Disease
ukb-a-556	UKB-a:556	Diagnoses - main ICD10: K60 Fissure and fistula of anal and rectal regions	Neale	Neale Lab	1578	335621	10894596	HG19/GRCh37		European	337199	Males and Females	2017	Disease
ukb-a-559	UKB-a:559	Diagnoses - main ICD10: K80 Cholelithiasis	Neale	Neale Lab	6986	330213	10894596	HG19/GRCh37		European	337199	Males and Females	2017	Disease
ukb-a-560	UKB-a:560	Diagnoses - main ICD10: L03 Cellulitis	Neale	Neale Lab	2777	334422	10894596	HG19/GRCh37		European	337199	Males and Females	2017	Disease
ukb-a-562	UKB-a:562	Diagnoses - main ICD10: M16 Coxarthrosis [arthrosis of hip]	Neale	Neale Lab	4934	332265	10894596	HG19/GRCh37		European	337199	Males and Females	2017	Disease
ukb-a-563	UKB-a:563	Diagnoses - main ICD10: M17 Gonarthrosis [arthrosis of knee]	Neale	Neale Lab	6560	330639	10894596	HG19/GRCh37		European	337199	Males and Females	2017	Disease
ukb-a-566	UKB-a:566	Diagnoses - main ICD10: M23 Internal derangement of knee	Neale	Neale Lab	7489	329710	10894596	HG19/GRCh37		European	337199	Males and Females	2017	Disease
ukb-a-569	UKB-a:569	Diagnoses - main ICD10: M54 Dorsalgia	Neale	Neale Lab	5660	331539	10894596	HG19/GRCh37		European	337199	Males and Females	2017	Disease
ukb-a-572	UKB-a:572	Diagnoses - main ICD10: M72 Fibroblastic disorders	Neale	Neale Lab	1862	335337	10894596	HG19/GRCh37		European	337199	Males and Females	2017	Disease
ukb-a-574	UKB-a:574	Diagnoses - main ICD10: N20 Calculus of kidney and ureter	Neale	Neale Lab	2427	334772	10894596	HG19/GRCh37		European	337199	Males and Females	2017	Disease
ukb-a-576	UKB-a:576	Diagnoses - main ICD10: N40 Hyperplasia of prostate	Neale	Neale Lab	3140	334059	10894596	HG19/GRCh37		European	337199	Males and Females	2017	Disease
ukb-a-577	UKB-a:577	Diagnoses - main ICD10: N81 Female genital prolapse	Neale	Neale Lab	4840	332359	10894596	HG19/GRCh37		European	337199	Males and Females	2017	Disease
ukb-a-578	UKB-a:578	Diagnoses - main ICD10: N92 Excessive frequent and irregular menstruation	Neale	Neale Lab	6882	330317	10894596	HG19/GRCh37		European	337199	Males and Females	2017	Disease
ukb-a-580	UKB-a:580	Diagnoses - main ICD10: R04 Haemorrhage from respiratory passages	Neale	Neale Lab	1788	335411	10894596	HG19/GRCh37		European	337199	Males and Females	2017	Disease
ukb-a-581	UKB-a:581	Diagnoses - main ICD10: R07 Pain in throat and chest	Neale	Neale Lab	16552	320647	10894596	HG19/GRCh37		European	337199	Males and Females	2017	Disease
ukb-a-582	UKB-a:582	Diagnoses - main ICD10: R10 Abdominal and pelvic pain	Neale	Neale Lab	14203	322996	10894596	HG19/GRCh37		European	337199	Males and Females	2017	Disease
ukb-a-583	UKB-a:583	Diagnoses - main ICD10: R11 Nausea and vomiting	Neale	Neale Lab	1365	335834	10894596	HG19/GRCh37		European	337199	Males and Females	2017	Other
ukb-a-584	UKB-a:584	Diagnoses - main ICD10: R14 Flatulence and related conditions	Neale	Neale Lab	201	336998	10894596	HG19/GRCh37		European	337199	Males and Females	2017	Other
ukb-a-586	UKB-a:586	Diagnoses - main ICD10: R35 Polyuria	Neale	Neale Lab	1349	335850	10894596	HG19/GRCh37		European	337199	Males and Females	2017	Disease
ukb-a-587	UKB-a:587	Diagnoses - main ICD10: R55 Syncope and collapse	Neale	Neale Lab	3057	334142	10894596	HG19/GRCh37		European	337199	Males and Females	2017	Disease
ukb-a-591	UKB-a:591	Diagnoses - main ICD10: S66 Injury of muscle and tendon at wrist and hand level	Neale	Neale Lab	553	336646	10894596	HG19/GRCh37		European	337199	Males and Females	2017	Disease
ukb-a-592	UKB-a:592	Diagnoses - main ICD10: S76 Injury of muscle and tendon at hip and thigh level	Neale	Neale Lab	154	337045	10894596	HG19/GRCh37		European	337199	Males and Females	2017	Disease
ukb-a-594	UKB-a:594	Diagnoses - main ICD10: Z09 Follow-up examination after treatment for conditions other than malignant neoplasms	Neale	Neale Lab	5162	332037	10894596	HG19/GRCh37		European	337199	Males and Females	2017	Disease
ukb-a-357	UKB-a:357	Underlying (primary) cause of death: ICD10: E85.4 Organ-limited amyloidosis	Neale	Neale Lab	7	7630	10894596	HG19/GRCh37		European	7637	Males and Females	2017	Disease
ukb-a-258	UKB-a:258	Cough on most days	Neale	Neale Lab	11424	72105	10894596	HG19/GRCh37		European	83529	Males and Females	2017	Other
ieu-a-798	798	Myocardial infarction	Nikpay	CARDIoGRAMplusC4D	43676	128199	9289492	HG19/GRCh37	26343387	Mixed	171875	Males and Females	2015	Disease
ieu-a-7	7	Coronary heart disease	Nikpay	CARDIoGRAMplusC4D	60801	123504	9455779	HG19/GRCh37	26343387	Mixed	184305	Males and Females	2015	Disease
ieu-a-833	833	Rheumatoid arthritis	Okada Y		19234	61565	9739304	HG19/GRCh37	24390342	Mixed	80799	Males and Females	2014	Disease
ieu-a-1000	1000	Depressive symptoms	Okbay	SSGAC			6524475	HG19/GRCh37	27089181	European	161460	Males and Females	2016	Neurological
ieu-a-1007	1007	Neuroticism	Okbay	SSGAC			6524433	HG19/GRCh37	27089181	European	170911	Males and Females	2016	Personality trait
ieu-a-1009	1009	Subjective well being	Okbay	SSGAC			2268675	HG19/GRCh37	27089181	European	298420	Males and Females	2016	Neurological
ieu-a-996	996	Eczema	Paternoster	EAGLE	10788	30047	11059641	HG19/GRCh37	26482879	European	40835	Males and Females	2014	Disease
ieu-a-1102	1102	Chronic kidney disease	Pattaro	CKDGen	12385	104780	2191877	HG19/GRCh37	26831199	Mixed	117165	Males and Females	2015	Disease
ieu-a-1105	1105	Serum creatinine (eGFRcrea)	Pattaro	CKDGen			2198208	HG19/GRCh37	26831199	Mixed	133814	Males and Females	2015	Blood trait
ieu-a-1106	1106	Serum cystatin C (eGFRcys)	Pattaro	CKDGen			2197556	HG19/GRCh37	26831199	Mixed	33152	Males and Females	2015	Blood trait
ieu-a-1095	1095	Age at menarche	Perry JR	ReproGen			2441816	HG19/GRCh37	25231870	European	182416	Females	2014	Biological trait
ieu-a-1122	1122	Low grade serous ovarian cancer	Phelan	OCAC	1012	40941	0	HG19/GRCh37	28346442	European	41953	Females	2017	Cancer
ieu-a-1124	1124	Clear cell ovarian cancer	Phelan	OCAC	1366	40941	0	HG19/GRCh37	28346442	European	42307	Females	2017	Cancer
ieu-a-1123	1123	Invasive mucinous ovarian cancer	Phelan	OCAC	1417	40941	0	HG19/GRCh37	28346442	European	42358	Females	2017	Cancer
ieu-a-1125	1125	Endometrioid ovarian cancer	Phelan	OCAC	2810	40941	0	HG19/GRCh37	28346442	European	43751	Females	2017	Cancer
ieu-a-1121	1121	High grade serous ovarian cancer	Phelan	OCAC	13037	40941	0	HG19/GRCh37	28346442	European	53978	Females	2017	Cancer
ieu-a-1120	1120	Ovarian cancer	Phelan	OCAC	25509	40941	0	HG19/GRCh37	28346442	European	66450	Females	2017	Cancer
ieu-a-837	837	Years of schooling	Rietveld CA	SSGAC			2310088	HG19/GRCh37	23722424	European	101069	Males and Females	2013	Biological trait
ieu-a-812	812	Parkinson's disease	Simon-Sanchez J		1713	3978	453218	HG19/GRCh37	19915575	European	5691	Males and Females	2009	Neurological
ieu-a-801	801	Bipolar disorder	Sklar P	PGC	7481	9250	2427221	HG19/GRCh37	21926972	European	16731	Males and Females	2011	Neurological
ieu-a-802	802	Autism	Smoller JW	PGC	14525	14890	1245865	HG19/GRCh37	23453885	European	29415	Males and Females	2013	Neurological
ieu-a-803	803	PGC cross-disorder traits	Smoller JW	PGC	33332	27888	1249700	HG19/GRCh37	23453885	European	61220	Males and Females	2013	Neurological
ieu-a-805	805	Major depressive disorder	Sullivan	PGC	9240	9519	1235110	HG19/GRCh37	22472876	European	18759	Males and Females	2013	Neurological
ieu-a-983	983	Hirschsprung's disease	Tang		173	615	6512684	HG19/GRCh37	20361209	East Asian	788	Males and Females	2010	Disease
ieu-a-1097	1097	Microalbuminuria	Teumer	CKDGen			2191461	HG19/GRCh37	26631737	European	54116	Males and Females	2015	Biological trait
ieu-a-1107	1107	Urinary albumin-to-creatinine ratio	Teumer	CKDGen			2190189	HG19/GRCh37	26631737	European	54450	Males and Females	2015	Biological trait
ieu-a-1058	1058	Celiac disease	Trynka		12041	12228	38037	HG19/GRCh37	22057235	European	24269	Males and Females	2011	Disease
ieu-a-990	990	Bulimia nervosa	Wade TD		151	2291	11846513	HG19/GRCh37	23568457	European	2442	Females	2013	Neurological
ieu-a-967	967	Squamous cell lung cancer	Wang Y	ILCCO	3275	15038	8893750	HG19/GRCh37	24880342	European	18313	Males and Females	2014	Cancer
ieu-a-965	965	Lung adenocarcinoma	Wang Y	ILCCO	3442	14894	8881354	HG19/GRCh37	24880342	European	18336	Males and Females	2014	Cancer
ieu-a-966	966	Lung cancer	Wang Y	ILCCO	11348	15861	8945893	HG19/GRCh37	24880342	European	27209	Males and Females	2014	Cancer
ieu-a-300	300	LDL cholesterol	Willer CJ	GLGC			2437752	HG19/GRCh37	24097068	Mixed	173082	Males and Females	2013	Blood trait
ieu-a-302	302	Triglycerides	Willer CJ	GLGC			2439433	HG19/GRCh37	24097068	Mixed	177861	Males and Females	2013	Blood trait
ieu-a-299	299	HDL cholesterol	Willer CJ	GLGC			2447442	HG19/GRCh37	24097068	Mixed	187167	Males and Females	2013	Blood trait
ieu-a-301	301	Total cholesterol	Willer CJ	GLGC			2446982	HG19/GRCh37	24097068	Mixed	187365	Males and Females	2013	Blood trait
ieu-a-89	89	Height	Wood AR	GIANT			2550859	HG19/GRCh37	25282103	European	253288	Males and Females	2014	Biological trait
ieu-a-1171	1171	Knee osteoarthritis	Zeggini	arcOGEN	646	11009	1279483	HG19/GRCh37	22763110	European	11655	Males and Females	2012	Disease
ieu-a-1169	1169	Hip osteoarthritis	Zeggini	arcOGEN	3266	11009	1279007	HG19/GRCh37	22763110	European	14275	Males and Females	2012	Disease
ieu-a-1170	1170	Knee and hip osteoarthritis	Zeggini	arcOGEN	3498	11009	1279483	HG19/GRCh37	22763110	European	14507	Males and Females	2012	Disease
ieu-a-982	982	Lumbar spine bone mineral density	Zheng	GEFOS			10582867	HG19/GRCh37	26367794	Mixed	28498	Males and Females	2015	Biological trait
ieu-a-980	980	Femoral neck bone mineral density	Zheng	GEFOS			10586900	HG19/GRCh37	26367794	Mixed	32735	Males and Females	2015	Biological trait
ieu-a-977	977	Forearm bone mineral density	Zheng	GEFOS			9955366	HG19/GRCh37	26367794	Mixed	8143	Males and Females	2015	Biological trait
ieu-a-113	113	Neo-agreeableness	de Moor MH	GPC			2305462	HG19/GRCh37	21173776	European	17375	Males and Females	2012	Personality trait
ieu-a-117	117	Neo-openness to experience	de Moor MH	GPC			2305641	HG19/GRCh37	21173776	European	17375	Males and Females	2012	Personality trait
ieu-a-114	114	Neo-conscientiousness	de Moor MH	GPC			2305683	HG19/GRCh37	21173776	European	17375	Males and Females	2012	Personality trait
ieu-a-116	116	Neo-neuroticism	de Moor MH	GPC			2305739	HG19/GRCh37	21173776	European	17375	Males and Females	2012	Personality trait
ieu-a-115	115	Neo-extraversion	de Moor MH	GPC			2305823	HG19/GRCh37	21173776	European	17375	Males and Females	2012	Personality trait
ieu-a-274	274	Packed cell volume	van der Harst P	HaemGen			2591080	HG19/GRCh37	23222517	Mixed	63511	Males and Females	2012	Blood trait
ieu-a-271	271	Mean cell haemoglobin	van der Harst P	HaemGen			2586785	HG19/GRCh37	23222517	Mixed	64731	Males and Females	2012	Blood trait
ieu-a-275	275	Red blood cell count	van der Harst P	HaemGen			2589455	HG19/GRCh37	23222517	Mixed	66214	Males and Females	2012	Blood trait
ieu-a-272	272	Mean cell haemoglobin concentration	van der Harst P	HaemGen			2588876	HG19/GRCh37	23222517	Mixed	67852	Males and Females	2012	Blood trait
ieu-a-273	273	Mean cell volume	van der Harst P	HaemGen			2591133	HG19/GRCh37	23222517	Mixed	69335	Males and Females	2012	Blood trait
ieu-a-270	270	Haemoglobin concentration	van der Harst P	HaemGen			2593079	HG19/GRCh37	23222517	Mixed	71861	Males and Females	2012	Blood trait
ieu-a-29	29	Birth length	van der Valk RJ	EGG			2201972	HG19/GRCh37	25281659	European	28459	Males and Females	2015	Biological trait
###################################################
Footnotes:
id: latest phenotype ID from MR-Base and IEU open-gwas project (after January 2020)
oldID: old study ID from MR-Base and IEU open-gwas project (before January 2020)
trait: name of phenotype GWAS
author: first author of the phenotype GWAS
consortium: consortium information for the phenotype GWAS if available
ncase: number of cases
ncontrol: number of controls
nsnp: number of SNPs in the phenotype GWAS
build: reference version of human genome
pmid: pubmed ID of the phenotype GWAS
population: background population information of the phenotype GWAS
sample_size: total sample size of the phenotype GWAS
sex: sex information of the phenotype GWAS
year: year in which phenotype GWAS published
Category2021May25: phenotype category defined in house in 2021

## Sheet: S2
TableS2	[WashU cohorts three tissues] MR and colocalization analyses using study-wide cis pQTL (partA_replicated pairs)
id.outcome	outcome	exposure	method	nsnp	b	se	pval	tissue	beta.z	FDR	SNP	chr	pos	Fstat	SOMAseqID	nsnps	PP.H4_final	correct_causal_direction	steiger_pval	found_or_not	replicated_or_not	Category2021May25
ukb-a-77	Non-cancer illness code self-reported: hypothyroidism/myxoedema || id:ukb-a-77	B7-H1	Wald ratio	1	0.0404763	0.0109578	0.000220897	t1_CSF	3.69384	0.0304568	rs7048841	9	5460801	121.819	X5060.62	112	1	TRUE	2.57257e-28	TRUE	TRUE	Disease
ukb-a-336	Forced vital capacity (FVC) || id:ukb-a-336	Spondin-1	Wald ratio	1	-0.293209	0.0725934	5.36649e-05	t1_CSF	-4.03906	0.0101497	rs7935294	11	13963974	41.2211	X4297.62	390	0.952714	TRUE	2.41652e-10	TRUE	TRUE	Biological trait
ukb-a-521	Diagnoses - main ICD10: D12 Benign neoplasm of colon rectum anus and anal canal || id:ukb-a-521	Coagulation Factor VII	Wald ratio	1	0.0103033	0.00288164	0.000349587	t1_CSF	3.57548	0.0436972	rs488703	13	113770876	272.934	X3184.25	14	0.84207	TRUE	1.87681e-63	TRUE	TRUE	Cancer
ukb-a-500	Heel bone mineral density (BMD) T-score automated || id:ukb-a-500	Cathepsin B	Wald ratio	1	-0.389074	0.0644673	1.58747e-09	t1_CSF	-6.03522	7.9647e-07	rs1736065	8	11685453	120.927	X3061.61	284	1	TRUE	4.60788e-27	TRUE	TRUE	Biological trait
ukb-a-77	Non-cancer illness code self-reported: hypothyroidism/myxoedema || id:ukb-a-77	Cathepsin B	Wald ratio	1	0.0497493	0.0107458	3.66264e-06	t1_CSF	4.62966	0.00100999	rs1736065	8	11685453	120.927	X3061.61	284	1	TRUE	6.82672e-28	TRUE	TRUE	Disease
ukb-a-248	Body mass index (BMI) || id:ukb-a-248	Lysozyme	Wald ratio	1	0.117882	0.0296622	7.06284e-05	t1_CSF	3.97416	0.0125068	rs57954211	12	69748397	329.627	X4920.10	439	0.996337	TRUE	5.27715e-77	TRUE	TRUE	Biological trait
ukb-a-61	Non-cancer illness code self-reported: hypertension || id:ukb-a-61	Lysozyme	Wald ratio	1	0.0503259	0.0131567	0.00013071	t1_CSF	3.82512	0.0208927	rs57954211	12	69748397	329.627	X4920.10	439	0.997494	TRUE	4.56554e-77	TRUE	TRUE	Blood trait
ukb-a-336	Forced vital capacity (FVC) || id:ukb-a-336	Cathepsin S	Wald ratio	1	0.120049	0.0283508	2.29165e-05	t1_CSF	4.2344	0.00504777	rs41271951	1	150737220	229.258	X3181.50	419	0.999974	TRUE	8.53862e-53	TRUE	TRUE	Biological trait
ukb-a-539	Diagnoses - main ICD10: I84 Haemorrhoids || id:ukb-a-539	PCSK7	Wald ratio	1	-0.0179317	0.00508025	0.00041606	t1_CSF	-3.52968	0.0493282	rs10790174	11	117024264	404.881	X4459.68	893	0.929757	TRUE	7.37328e-96	TRUE	TRUE	Disease
ukb-a-82	Non-cancer illness code self-reported: anxiety/panic attacks || id:ukb-a-82	IL-1 R AcP	Wald ratio	1	0.010148	0.00236325	1.75434e-05	t1_CSF	4.29406	0.00408864	rs9813227	3	190340177	420.212	X2630.12	156	1	TRUE	2.22557e-99	TRUE	TRUE	Neurological
ukb-a-500	Heel bone mineral density (BMD) T-score automated || id:ukb-a-500	Cripto	Inverse variance weighted	2	-0.112138	0.0246417	5.34553e-06	t1_CSF	-4.55075	0.00144339	rs146309725	3	46302938	68.752	X5810.25	388	0.971928	TRUE	5.62452e-33	TRUE	TRUE	Biological trait
ukb-a-337	Forced expiratory volume in 1-second (FEV1) || id:ukb-a-337	IL-17 RD	Wald ratio	1	0.225672	0.0463724	1.13583e-06	t2_plasma	4.86652	0.00035679	rs17057718	3	57136585	83.2589	X3376.49	191	0.945992	TRUE	8.32058e-20	TRUE	TRUE	Biological trait
ieu-a-89	Height || id:ieu-a-89	CREL1	Wald ratio	1	-0.100212	0.0283934	0.000416485	t2_plasma	-3.52941	0.0493282	rs7613004	3	10002400	344.909	X7628.40	83	0.965951	TRUE	2.99309e-84	TRUE	TRUE	Biological trait
ukb-a-113	Non-cancer illness code self-reported: arthritis (nos) || id:ukb-a-113	ADAMTS-5	Wald ratio	1	-0.0103121	0.00258168	6.48722e-05	t2_plasma	-3.99435	0.0117172	rs2830585	21	28305212	211.208	X3168.8	172	1	TRUE	3.49598e-50	TRUE	TRUE	Disease
ukb-a-337	Forced expiratory volume in 1-second (FEV1) || id:ukb-a-337	ADAMTS-5	Wald ratio	1	0.0937485	0.0252155	0.00020089	t2_plasma	3.71789	0.0287975	rs2830585	21	28305212	211.208	X3168.8	172	1	TRUE	3.34662e-50	TRUE	TRUE	Biological trait
ukb-a-82	Non-cancer illness code self-reported: anxiety/panic attacks || id:ukb-a-82	IL-1 R AcP	Wald ratio	1	0.00884935	0.00206083	1.75434e-05	t2_plasma	4.29406	0.00408864	rs9813227	3	190340177	422.089	X2630.12	73	1	TRUE	3.89877e-105	TRUE	TRUE	Neurological
ukb-a-521	Diagnoses - main ICD10: D12 Benign neoplasm of colon rectum anus and anal canal || id:ukb-a-521	Coagulation Factor VII	Wald ratio	1	0.0141378	0.00398082	0.000383085	t2_plasma	3.55147	0.0465944	rs474671	13	113776218	222.76	X3184.25	30	0.820276	TRUE	3.83521e-53	TRUE	TRUE	Cancer
ukb-a-106	Non-cancer illness code self-reported: osteoarthritis || id:ukb-a-106	Lysozyme	Wald ratio	1	0.0581402	0.0156153	0.000196646	t2_plasma	3.72329	0.0285513	rs4761228	12	69682327	106.038	X4920.10	452	0.996821	TRUE	3.06573e-25	TRUE	TRUE	Disease
ukb-a-108	Non-cancer illness code self-reported: high cholesterol || id:ukb-a-108	Lysozyme	Wald ratio	1	0.0713852	0.0184495	0.000109185	t2_plasma	3.86922	0.0177666	rs4761228	12	69682327	106.038	X4920.10	452	0.996132	TRUE	3.25633e-25	TRUE	TRUE	Blood trait
ukb-a-61	Non-cancer illness code self-reported: hypertension || id:ukb-a-61	Lysozyme	Wald ratio	1	0.108929	0.0246961	1.02996e-05	t2_plasma	4.41079	0.00260183	rs4761228	12	69682327	106.038	X4920.10	452	0.996842	TRUE	4.07194e-25	TRUE	TRUE	Blood trait
ieu-a-1105	Serum creatinine (eGFRcrea) || id:ieu-a-1105	PPAC	Wald ratio	1	-0.0102415	0.00285521	0.00033456	t2_plasma	-3.58696	0.0421103	rs60149603	2	285471	401.359	X3858.5	233	0.902622	TRUE	9.6996e-99	TRUE	TRUE	Blood trait
ukb-a-249	Weight || id:ukb-a-249	ARTS1	Wald ratio	1	-0.0716964	0.0161414	8.92242e-06	t3_brain	-4.44176	0.0023188	rs469758	5	96121715	242.992	X4964.67	499	1	TRUE	8.11322e-60	TRUE	TRUE	Biological trait
ukb-a-248	Body mass index (BMI) || id:ukb-a-248	WFKN2	Wald ratio	1	-0.0791191	0.0197096	5.96355e-05	t1_CSF	-4.01425	0.0110476	rs11868519	17	48920101	369.454	X3235.50	1037	0.830347	TRUE	8.6133e-87	TRUE	TRUE	Biological trait
ukb-a-249	Weight || id:ukb-a-249	WFKN2	Wald ratio	1	-0.0870329	0.017409	5.75407e-07	t1_CSF	-4.99929	0.000190697	rs11868519	17	48920101	369.454	X3235.50	1037	0.988438	TRUE	2.26482e-86	TRUE	TRUE	Biological trait
ieu-a-1008	Platelet count || id:ieu-a-1008	ECM1	Wald ratio	1	-69.0271	17.3776	7.12135e-05	t1_CSF	-3.97219	0.0125489	rs7002	1	150445819	45.1228	X3366.51	300	0.845171	TRUE	1.95696e-10	TRUE	TRUE	Blood trait
ieu-a-996	Eczema || id:ieu-a-996	ECM1	Wald ratio	1	3.92538	0.804239	1.05622e-06	t1_CSF	4.88086	0.000334692	rs7002	1	150445819	45.1228	X3366.51	1039	0.883634	TRUE	1.75946e-09	TRUE	TRUE	Disease
ieu-a-966	Lung cancer || id:ieu-a-966	C1-Esterase Inhibitor	Wald ratio	1	-1.53171	0.390707	8.84197e-05	t1_CSF	-3.92035	0.0148561	rs11603020	11	57374332	96.1844	X4479.14	1496	0.903924	TRUE	8.90821e-20	TRUE	TRUE	Cancer
ukb-a-249	Weight || id:ukb-a-249	CREL1	Wald ratio	1	-0.225255	0.042247	9.72109e-08	t1_CSF	-5.33186	3.81336e-05	rs58020561	3	10054682	76.6614	X7628.40	965	0.872052	TRUE	6.47673e-18	TRUE	TRUE	Biological trait
ukb-a-336	Forced vital capacity (FVC) || id:ukb-a-336	HGFA	Wald ratio	1	0.0902045	0.0141064	1.60987e-10	t1_CSF	6.39458	8.94694e-08	rs1203107	4	3459849	223.185	X3617.80	1152	0.898307	TRUE	1.22742e-50	TRUE	TRUE	Biological trait
ukb-a-337	Forced expiratory volume in 1-second (FEV1) || id:ukb-a-337	HGFA	Wald ratio	1	0.0791036	0.0148783	1.05651e-07	t1_CSF	5.31673	4.06016e-05	rs1203107	4	3459849	223.185	X3617.80	1152	0.850192	TRUE	5.28315e-51	TRUE	TRUE	Biological trait
ieu-a-1111	Small vessel disease || id:ieu-a-1111	Galectin-3	Wald ratio	1	-2.70148	0.71751	0.000166496	t1_CSF	-3.76508	0.0251653	rs76426991	14	55612480	203.906	X3066.12	536	0.918092	TRUE	4.47493e-42	TRUE	TRUE	Disease
ieu-a-833	Rheumatoid arthritis || id:ieu-a-833	B7-H2	Wald ratio	1	0.836498	0.15981	1.65573e-07	t1_CSF	5.23434	6.23036e-05	rs56124762	21	45658474	314.444	X5061.27	1336	0.98919	TRUE	1.99664e-69	TRUE	TRUE	Disease
ukb-a-249	Weight || id:ukb-a-249	CREL1	Wald ratio	1	-0.110893	0.0205933	7.24852e-08	t2_plasma	-5.3849	2.87743e-05	rs7613004	3	9999913	344.909	X7628.40	998	0.865529	TRUE	7.70729e-84	TRUE	TRUE	Biological trait
ieu-a-966	Lung cancer || id:ieu-a-966	C1-Esterase Inhibitor	Wald ratio	1	-0.997982	0.254947	9.06036e-05	t2_plasma	-3.91447	0.0150225	rs10896631	11	57381263	134.803	X4479.14	1502	0.904423	TRUE	2.98709e-29	TRUE	TRUE	Cancer
ieu-a-1004	Age at menopause || id:ieu-a-1004	CPNE1	Wald ratio	1	0.628025	0.157006	6.33425e-05	t2_plasma	4	0.0115565	rs58448091	20	34340275	103.043	X5346.24	471	0.976165	TRUE	2.48474e-23	TRUE	TRUE	Biological trait
ieu-a-1111	Small vessel disease || id:ieu-a-1111	Galectin-3	Wald ratio	1	-3.58428	0.985594	0.000276189	t2_plasma	-3.63667	0.0364626	rs58737648	14	55679032	69.5524	X3066.12	589	0.938802	TRUE	4.77799e-15	TRUE	TRUE	Disease
ieu-a-89	Height || id:ieu-a-89	ADAMTS-5	Wald ratio	1	0.142851	0.0357127	6.33425e-05	t2_plasma	4	0.0115565	rs2830585	21	28305212	211.208	X3168.8	773	0.866145	TRUE	5.35612e-50	TRUE	TRUE	Biological trait
ukb-a-248	Body mass index (BMI) || id:ukb-a-248	WFKN2	Wald ratio	1	-0.149976	0.0378297	7.35509e-05	t2_plasma	-3.9645	0.0128355	rs3803884	17	48919039	57.9501	X3235.50	1036	0.814298	TRUE	2.80266e-14	TRUE	TRUE	Biological trait
ukb-a-249	Weight || id:ukb-a-249	WFKN2	Wald ratio	1	-0.165153	0.0334142	7.7082e-07	t2_plasma	-4.94261	0.000246417	rs3803884	17	48919039	57.9501	X3235.50	1036	0.986378	TRUE	3.77569e-14	TRUE	TRUE	Biological trait
ukb-a-336	Forced vital capacity (FVC) || id:ukb-a-336	KYNU	Wald ratio	1	-0.119918	0.0284075	2.42862e-05	t2_plasma	-4.22133	0.00528503	rs35647509	2	143808067	75.8374	X4559.64	1343	0.92309	TRUE	3.10411e-18	TRUE	TRUE	Biological trait
ukb-a-337	Forced expiratory volume in 1-second (FEV1) || id:ukb-a-337	KYNU	Wald ratio	1	-0.117032	0.0299613	9.38018e-05	t2_plasma	-3.90609	0.0154726	rs35647509	2	143808067	75.8374	X4559.64	1343	0.807729	TRUE	2.76706e-18	TRUE	TRUE	Biological trait
ieu-a-89	Height || id:ieu-a-89	PPAC	Wald ratio	1	0.0465523	0.00962082	1.30685e-06	t2_plasma	4.83871	0.000400073	rs60149603	2	285471	401.359	X3858.5	495	0.979479	TRUE	7.59566e-99	TRUE	TRUE	Biological trait
ieu-a-1004	Age at menopause || id:ieu-a-1004	CPNE1	Wald ratio	1	0.572241	0.122623	3.06125e-06	t3_brain	4.66667	0.000850652	rs143646210	20	34228349	128.305	X5346.24	487	0.976084	TRUE	6.40208e-30	TRUE	TRUE	Biological trait
ieu-a-1045	Hippocampus volume || id:ieu-a-1045	CPNE1	Wald ratio	1	-121.448	30.5969	7.20918e-05	t3_brain	-3.96927	0.012642	rs143646210	20	34199977	128.305	X5346.24	1322	0.807071	TRUE	1.44809e-27	TRUE	TRUE	Biological trait
ieu-a-1126	Breast cancer (Combined Oncoarray; iCOGS; GWAS meta analysis) || id:ieu-a-1126	CPNE1	Wald ratio	1	-0.168402	0.0412831	4.51894e-05	t3_brain	-4.07921	0.0088239	rs143646210	20	34199977	128.305	X5346.24	1569	0.822903	TRUE	9.1594e-31	TRUE	TRUE	Cancer
ieu-a-89	Height || id:ieu-a-89	PPAC	Wald ratio	1	0.0778594	0.0160909	1.30685e-06	t3_brain	4.83871	0.000400073	rs59937473	2	280819	747.148	X3858.5	461	0.989737	TRUE	2.806e-221	TRUE	TRUE	Biological trait
ukb-a-100	Non-cancer illness code self-reported: psoriasis || id:ukb-a-100	ARTS1	Wald ratio	1	0.0104819	0.00197432	1.1015e-07	t3_brain	5.30913	4.18849e-05	rs469758	5	96121715	242.992	X4964.67	1861	0.981215	TRUE	1.29863e-59	TRUE	TRUE	Disease
###################################################
Footnotes:
id.outcome: phenotype GWAS (outcome) id
outcome: full name of phenotype GWAS (outcome) [trait + id]
exposure: protein name (exposure) [Target name from SOMAscan platform]
method: specific method of MR
nsnp: number of SNPs after clumping used in MR
b: effect size of MR
se: standard error of MR
pval: pvalue of MR
tissue: tissue from which protein was profiled
beta.z: standardized effect size of MR
FDR: Benjamini-Hochberg false discovery rate
SNP: rsID of the SNP used in MR
chr: chromosome of the SNP used in MR
pos: hg19 genomic coordinates of the SNP used in MR
Fstat: F-statistics of instrumental variable used as exposure in MR
SOMAseqID: protein's SOMAseqID from SOMAscan platform
nsnps: number of SNPs used in Bayesian colocalization analysis
PP.H4_final: the final value of the posterior probabilities of H4 in Bayesian colocalization analysis (average coloc.abf or maximum coloc.susie)
correct_causal_direction: whether the MR estimate direction [protein to phenotype] is correct or not from the Steiger test
steiger_pval: p-value from the Steiger test
found_or_not: protein-phenotype pairs found in Zheng_2020 full summary results or not
replicated_or_not: protein-phenotype pairs replicated in Zheng_2020 full summary results or not (p-value < 0.05 and the same direction of MR-estimate)
Category2021May25: phenotype category defined in house in 2021

## Sheet: S3
TableS3	[WashU cohorts three tissues] MR and colocalization analyses using study-wide cis pQTL (partB_not-replicated pairs)
id.outcome	outcome	exposure	method	nsnp	b	se	pval	tissue	beta.z	FDR	SNP	chr	pos	Fstat	SOMAseqID	nsnps	PP.H4_final	correct_causal_direction	steiger_pval	found_or_not	replicated_or_not	Category2021May25
ukb-a-77	Non-cancer illness code self-reported: hypothyroidism/myxoedema || id:ukb-a-77	Fas, soluble	Wald ratio	1	0.0378868	0.00873471	1.44115e-05	t1_CSF	4.3375	0.00342502	rs4406737	10	90759724	173.766	X5392.73	171	0.986029	TRUE	5.83574e-40	TRUE	FALSE	Disease
ukb-a-80	Non-cancer illness code self-reported: retinal detachment || id:ukb-a-80	TSG-6	Wald ratio	1	0.0111392	0.00271868	4.18012e-05	t1_CSF	4.09729	0.00829685	rs6433375	2	152208657	50.6735	X5036.50	302	0.999672	TRUE	1.97037e-12	TRUE	FALSE	Disease
ukb-a-360	Systolic blood pressure automated reading || id:ukb-a-360	LRP8	Wald ratio	1	0.174729	0.0489726	0.00035988	t1_CSF	3.56788	0.0443275	rs12031155	1	53714139	78.8534	X3323.37	116	0.9232	TRUE	1.03097e-18	TRUE	FALSE	Biological trait
ukb-a-77	Non-cancer illness code self-reported: hypothyroidism/myxoedema || id:ukb-a-77	LRP8	Wald ratio	1	-0.0437479	0.0103256	2.2667e-05	t1_CSF	-4.23686	0.00504777	rs12031155	1	53714139	78.8534	X3323.37	116	0.934347	TRUE	1.31438e-18	TRUE	FALSE	Disease
ieu-a-294	Inflammatory bowel disease || id:ieu-a-294	Cripto	Wald ratio	1	-0.442994	0.119506	0.000209828	t1_CSF	-3.70688	0.0292658	rs146309725	3	46302938	68.752	X5810.25	188	0.972196	TRUE	1.69004e-15	TRUE	FALSE	Disease
ieu-a-300	LDL cholesterol || id:ieu-a-300	IGF-II receptor	Wald ratio	1	-0.559058	0.111812	5.73303e-07	t1_CSF	-5	0.000190697	rs628031	6	160560845	70.9173	X3676.15	75	0.99723	TRUE	2.44204e-16	TRUE	FALSE	Blood trait
ukb-a-77	Non-cancer illness code self-reported: hypothyroidism/myxoedema || id:ukb-a-77	Fas, soluble	Wald ratio	1	0.0129427	0.00353806	0.000254056	t3_brain	3.65814	0.0337408	rs6586163	10	90752018	424.764	X5392.73	155	0.992314	TRUE	9.5021e-112	TRUE	FALSE	Disease
ieu-a-275	Red blood cell count || id:ieu-a-275	CNTN2	Wald ratio	1	-0.117355	0.0319024	0.000234544	t1_CSF	-3.67857	0.0319547	rs2242001	1	205031769	240.331	X3296.92	524	0.803965	TRUE	5.43615e-53	TRUE	FALSE	Blood trait
ukb-a-336	Forced vital capacity (FVC) || id:ukb-a-336	GPC5	Wald ratio	1	0.304847	0.0571938	9.81736e-08	t1_CSF	5.33007	3.81336e-05	rs9523318	13	92035073	45.4053	X4991.12	1433	0.968539	TRUE	4.63694e-11	TRUE	FALSE	Biological trait
ukb-a-337	Forced expiratory volume in 1-second (FEV1) || id:ukb-a-337	GPC5	Wald ratio	1	0.290081	0.0603227	1.51822e-06	t1_CSF	4.80882	0.000453257	rs9523318	13	92035073	45.4053	X4991.12	1433	0.939896	TRUE	3.86351e-11	TRUE	FALSE	Biological trait
ukb-a-360	Systolic blood pressure automated reading || id:ukb-a-360	HGFA	Wald ratio	1	-0.0727485	0.0175854	3.52085e-05	t1_CSF	-4.13686	0.00714534	rs1203107	4	3459849	223.185	X3617.80	1152	0.908122	TRUE	1.96625e-51	TRUE	FALSE	Biological trait
ieu-a-970	Ulcerative colitis || id:ieu-a-970	Cripto	Wald ratio	1	-0.669671	0.147912	5.96901e-06	t1_CSF	-4.52748	0.00159722	rs146309725	3	46302938	68.752	X5810.25	692	0.982393	TRUE	8.17833e-15	TRUE	FALSE	Disease
ieu-a-301	Total cholesterol || id:ieu-a-301	IGF-II receptor	Wald ratio	1	-0.470182	0.106078	9.31759e-06	t1_CSF	-4.43243	0.00238715	rs628031	6	160560845	70.9173	X3676.15	868	0.927989	TRUE	1.52586e-16	TRUE	FALSE	Blood trait
ukb-a-64	Non-cancer illness code self-reported: pulmonary embolism +/- dvt || id:ukb-a-64	Coagulation Factor XI	Wald ratio	1	0.0526475	0.00729741	5.41141e-13	t2_plasma	7.21455	3.83297e-10	rs4253399	4	187188094	42.6904	X2190.55	1289	0.886381	TRUE	1.66179e-10	TRUE	FALSE	Disease
ukb-a-65	Non-cancer illness code self-reported: deep venous thrombosis (dvt) || id:ukb-a-65	Coagulation Factor XI	Wald ratio	1	0.112482	0.0112732	1.90584e-23	t2_plasma	9.97783	2.64794e-20	rs4253399	4	187188094	42.6904	X2190.55	1289	0.998918	TRUE	3.3709e-10	TRUE	FALSE	Disease
###################################################
Footnotes:
id.outcome: phenotype GWAS (outcome) id
outcome: full name of phenotype GWAS (outcome) [trait + id]
exposure: protein name (exposure) [Target name from SOMAscan platform]
method: specific method of MR
nsnp: number of SNPs after clumping used in MR
b: effect size of MR
se: standard error of MR
pval: pvalue of MR
tissue: tissue from which protein was profiled
beta.z: standardized effect size of MR
FDR: Benjamini-Hochberg false discovery rate
SNP: rsID of the SNP used in MR
chr: chromosome of the SNP used in MR
pos: hg19 genomic coordinates of the SNP used in MR
Fstat: F-statistics of instrumental variable used as exposure in MR
SOMAseqID: protein's SOMAseqID from SOMAscan platform
nsnps: number of SNPs used in Bayesian colocalization analysis
PP.H4_final: the final value of the posterior probabilities of H4 in Bayesian colocalization analysis (average coloc.abf or maximum coloc.susie)
correct_causal_direction: whether the MR estimate direction [protein to phenotype] is correct or not from the Steiger test
steiger_pval: p-value from the Steiger test
found_or_not: protein-phenotype pairs found in Zheng_2020 full summary results or not
replicated_or_not: protein-phenotype pairs replicated in Zheng_2020 full summary results or not (p-value < 0.05 and the same direction of MR-estimate)
Category2021May25: phenotype category defined in house in 2021

## Sheet: S4
TableS4	[WashU cohorts three tissues] MR and colocalization analyses using study-wide cis pQTL (partC_not-found pairs)
id.outcome	outcome	exposure	method	nsnp	b	se	pval	tissue	beta.z	FDR	SNP	chr	pos	Fstat	SOMAseqID	nsnps	PP.H4_final	correct_causal_direction	steiger_pval	found_or_not	replicated_or_not	Category2021May25
ieu-a-965	Lung adenocarcinoma || id:ieu-a-965	Cathepsin H	Wald ratio	1	1.46082	0.397204	0.000235299	t1_CSF	3.67775	0.0319547	rs2869887	15	79155033	81.1577	X8465.52	138	0.999877	TRUE	1.12233e-16	FALSE	FALSE	Cancer
ukb-a-517	Diagnoses - main ICD10: B37 Candidiasis || id:ukb-a-517	FGF-19	Wald ratio	1	-0.00309243	0.00085043	0.000276568	t1_CSF	-3.63631	0.0364626	rs4980680	11	69523592	99.0369	X2762.30	209	0.999727	TRUE	3.23519e-23	FALSE	FALSE	Disease
ukb-a-440	Fractured bone site(s): Arm || id:ukb-a-440	Carbonic Anhydrase IV	Wald ratio	1	0.0280959	0.00663281	2.27646e-05	t1_CSF	4.23589	0.00504777	rs62083731	17	58262406	54.5975	X3177.49	168	0.874789	TRUE	2.87299e-13	FALSE	FALSE	Other
ukb-a-249	Weight || id:ukb-a-249	Cyclophilin F	Wald ratio	1	0.272688	0.0740566	0.000231266	t1_CSF	3.68216	0.0316448	rs11002931	10	81094251	77.119	X5248.68	25	0.991825	TRUE	2.49763e-18	FALSE	FALSE	Biological trait
ukb-a-248	Body mass index (BMI) || id:ukb-a-248	NADPH-P450 Oxidoreductase	Wald ratio	1	-0.335154	0.0840893	6.72823e-05	t1_CSF	-3.9857	0.0120921	rs1057868	7	75615006	51.5938	X2731.29	362	0.967411	TRUE	1.1927e-12	FALSE	FALSE	Biological trait
ukb-a-335	Sodium in urine || id:ukb-a-335	NADPH-P450 Oxidoreductase	Wald ratio	1	0.299423	0.0828011	0.000298995	t1_CSF	3.61617	0.0387129	rs1057868	7	75615006	51.5938	X2731.29	362	0.967411	TRUE	1.06532e-12	FALSE	FALSE	Biological trait
ukb-a-66	Non-cancer illness code self-reported: asthma || id:ukb-a-66	Layilin	Wald ratio	1	0.0632608	0.0111005	1.20575e-08	t1_CSF	5.69891	5.58415e-06	rs674230	11	111451869	150.829	X2635.61	1170	0.908529	TRUE	2.33309e-34	FALSE	FALSE	Disease
ieu-a-1112	Primary sclerosing cholangitis || id:ieu-a-1112	MSP	Wald ratio	1	-0.954197	0.131702	4.31996e-13	t1_CSF	-7.24514	3.12109e-10	rs3197999	3	49721532	550.488	X4407.10	899	0.981953	TRUE	1.33781e-111	FALSE	FALSE	Disease
ieu-a-1128	ER- Breast cancer (Combined Oncoarray; iCOGS; GWAS meta analysis) || id:ieu-a-1128	MSP	Wald ratio	1	0.239258	0.0471931	3.98302e-07	t1_CSF	5.06977	0.000140822	rs3197999	3	49721532	550.488	X4407.10	1047	0.958499	TRUE	1.67487e-130	FALSE	FALSE	Cancer
ieu-a-12	Crohn's disease || id:ieu-a-12	MSP	Wald ratio	1	-0.567466	0.0471108	2.05203e-33	t1_CSF	-12.0454	3.36943e-30	rs3197999	3	49721532	550.488	X4407.10	428	0.983193	TRUE	6.39939e-118	FALSE	FALSE	Disease
ieu-a-294	Inflammatory bowel disease || id:ieu-a-294	MSP	Wald ratio	1	-0.593773	0.0389263	1.55326e-52	t1_CSF	-15.2538	4.31615e-49	rs3197999	3	49721532	550.488	X4407.10	428	0.983888	TRUE	2.1508e-116	FALSE	FALSE	Disease
ieu-a-837	Years of schooling || id:ieu-a-837	MSP	Wald ratio	1	-0.0731676	0.0146335	5.73303e-07	t1_CSF	-5	0.000190697	rs3197999	3	49721532	550.488	X4407.10	297	0.950579	TRUE	8.58619e-131	FALSE	FALSE	Biological trait
ieu-a-970	Ulcerative colitis || id:ieu-a-970	MSP	Wald ratio	1	-0.62585	0.0489875	2.24125e-37	t1_CSF	-12.7757	4.49793e-34	rs3197999	3	49721532	550.488	X4407.10	428	0.983716	TRUE	3.64983e-116	FALSE	FALSE	Disease
ukb-a-336	Forced vital capacity (FVC) || id:ukb-a-336	MSP	Wald ratio	1	-0.0350959	0.00799528	1.13569e-05	t1_CSF	-4.38958	0.00282935	rs3197999	3	49721532	550.488	X4407.10	945	0.833496	TRUE	6.27504e-133	FALSE	FALSE	Biological trait
ukb-a-337	Forced expiratory volume in 1-second (FEV1) || id:ukb-a-337	MSP	Wald ratio	1	-0.0439452	0.00843246	1.87386e-07	t1_CSF	-5.21143	6.97849e-05	rs3197999	3	49721532	550.488	X4407.10	945	0.895578	TRUE	1.78954e-132	FALSE	FALSE	Biological trait
ieu-a-1044	Caudate volume || id:ieu-a-1044	IL-9	Wald ratio	1	-214.805	60.583	0.000391678	t1_CSF	-3.54563	0.0471633	rs2069885	5	135228165	149.482	X5834.18	1505	0.833914	TRUE	3.11328e-29	FALSE	FALSE	Biological trait
ieu-a-815	Systemic lupus erythematosus || id:ieu-a-815	PIGR	Wald ratio	1	1.87001	0.482748	0.000107209	t1_CSF	3.87367	0.0175241	rs2275529	1	207131571	59.0009	X3216.2	78	0.966253	TRUE	2.00743e-09	FALSE	FALSE	Disease
ieu-a-833	Rheumatoid arthritis || id:ieu-a-833	PIGR	Wald ratio	1	0.625987	0.132384	2.26118e-06	t1_CSF	4.72856	0.000653463	rs2275529	1	207119853	59.0009	X3216.2	986	0.985731	TRUE	3.87613e-13	FALSE	FALSE	Disease
ieu-a-12	Crohn's disease || id:ieu-a-12	TNFSF15	Wald ratio	1	-2.41695	0.223161	2.4675e-27	t1_CSF	-10.8305	3.87548e-24	rs6478109	9	117568766	134.705	X2968.61	148	0.99842	TRUE	3.53932e-25	FALSE	FALSE	Disease
ieu-a-294	Inflammatory bowel disease || id:ieu-a-294	TNFSF15	Wald ratio	1	-2.26896	0.183792	5.16733e-35	t1_CSF	-12.3453	8.88878e-32	rs6478109	9	117568766	134.705	X2968.61	146	0.998335	TRUE	3.57322e-25	FALSE	FALSE	Disease
ieu-a-970	Ulcerative colitis || id:ieu-a-970	TNFSF15	Wald ratio	1	-2.05125	0.232223	1.01824e-18	t1_CSF	-8.83309	1.08185e-15	rs6478109	9	117568766	134.705	X2968.61	144	0.997412	TRUE	4.42812e-26	FALSE	FALSE	Disease
ieu-a-1112	Primary sclerosing cholangitis || id:ieu-a-1112	MMEL2	Wald ratio	1	-2.04	0.371944	4.14158e-08	t1_CSF	-5.48471	1.80253e-05	rs10909839	1	2708430	436.284	X3627.71	686	0.958241	TRUE	8.35971e-89	FALSE	FALSE	Disease
ieu-a-822	Pancreatic cancer || id:ieu-a-822	MMEL2	Wald ratio	1	1.98903	0.554047	0.000330667	t1_CSF	3.59001	0.0419124	rs10909839	1	2709164	436.284	X3627.71	61	0.911213	TRUE	1.28144e-74	FALSE	FALSE	Cancer
ukb-a-77	Non-cancer illness code self-reported: hypothyroidism/myxoedema || id:ukb-a-77	MMEL2	Wald ratio	1	-0.0293008	0.00602622	1.16073e-06	t1_CSF	-4.86223	0.000361467	rs10909839	1	2708430	436.284	X3627.71	776	0.819127	TRUE	3.45409e-103	FALSE	FALSE	Disease
ieu-a-1123	Invasive mucinous ovarian cancer || id:ieu-a-1123	Cyclophilin F	Wald ratio	1	5.34447	1.41614	0.000160665	t1_CSF	3.77398	0.0244649	rs11002931	10	81094251	77.119	X5248.68	1078	0.927758	TRUE	9.10448e-17	FALSE	FALSE	Cancer
ieu-a-1102	Chronic kidney disease || id:ieu-a-1102	NADPH-P450 Oxidoreductase	Wald ratio	1	1.93069	0.53806	0.000332924	t1_CSF	3.58824	0.0420508	rs1057868	7	75616105	51.5938	X2731.29	165	0.82033	TRUE	2.77121e-12	FALSE	FALSE	Disease
ukb-a-333	Creatinine (enzymatic) in urine || id:ukb-a-333	NADPH-P450 Oxidoreductase	Wald ratio	1	0.49617	0.0805336	7.22723e-10	t1_CSF	6.16103	3.89666e-07	rs1057868	7	75615006	51.5938	X2731.29	917	0.981805	TRUE	2.67331e-12	FALSE	FALSE	Biological trait
ieu-a-270	Haemoglobin concentration || id:ieu-a-270	CPNE1	Wald ratio	1	0.139736	0.0376815	0.000208628	t2_plasma	3.70833	0.0292111	rs58448091	20	34340275	103.043	X5346.24	480	0.942086	TRUE	1.82435e-23	FALSE	FALSE	Blood trait
ieu-a-1058	Celiac disease || id:ieu-a-1058	IDUA	Wald ratio	1	0.892432	0.251957	0.000397107	t3_brain	3.542	0.0476582	rs6599390	4	956047	90.9118	X3169.70	36	0.829302	TRUE	1.66769e-20	FALSE	FALSE	Disease
###################################################
Footnotes:
id.outcome: phenotype GWAS (outcome) id
outcome: full name of phenotype GWAS (outcome) [trait + id]
exposure: protein name (exposure) [Target name from SOMAscan platform]
method: specific method of MR
nsnp: number of SNPs after clumping used in MR
b: effect size of MR
se: standard error of MR
pval: pvalue of MR
tissue: tissue from which protein was profiled
beta.z: standardized effect size of MR
FDR: Benjamini-Hochberg false discovery rate
SNP: rsID of the SNP used in MR
chr: chromosome of the SNP used in MR
pos: hg19 genomic coordinates of the SNP used in MR
Fstat: F-statistics of instrumental variable used as exposure in MR
SOMAseqID: protein's SOMAseqID from SOMAscan platform
nsnps: number of SNPs used in Bayesian colocalization analysis
PP.H4_final: the final value of the posterior probabilities of H4 in Bayesian colocalization analysis (average coloc.abf or maximum coloc.susie)
correct_causal_direction: whether the MR estimate direction [protein to phenotype] is correct or not from the Steiger test
steiger_pval: p-value from the Steiger test
found_or_not: protein-phenotype pairs found in Zheng_2020 full summary results or not
replicated_or_not: protein-phenotype pairs replicated in Zheng_2020 full summary results or not (p-value < 0.05 and the same direction of MR-estimate)
Category2021May25: phenotype category defined in house in 2021

## Sheet: S5
TableS5	Additional protein-phenotype pairs from MR and colocalization analyses using study-wide cis pQTL after meta-anlayses (partA_replicated pairs)
id.outcome	outcome	exposure	method	nsnp	corrected.b	se	pval	tissue	beta.z	FDR	SNP	chr	pos	Fstat	SOMAseqID	nsnps	PP.H4_final	correct_causal_direction	steiger_pval	found_or_not	replicated_or_not	Category2021May25	metaDirection	metaHetIsq	metaHetPVal	flag_heterogeneity	HetISq.s2_sampleSize	HetPVal.s2_sampleSize	flag_heterogeneity2	flag_hetero.all
ukb-a-66	Non-cancer illness code self-reported: asthma || id:ukb-a-66	IL-1 sRI	Wald ratio	1	0.103371	0.0212133	1.09943e-06	t1_metaCSF	4.87295	0.00039316	rs4851529	2	102647300	110.834	X2991.9	398	0.999409	TRUE	2.06258e-25	TRUE	TRUE	Disease	--	70.9	0.064	FALSE				FALSE
ieu-a-89	Height || id:ieu-a-89	HGFA	Wald ratio	1	0.105617	0.0259241	4.61978e-05	t1_metaCSF	4.07407	0.0101066	rs1203107	4	3459849	231.173	X3617.80	115	1	TRUE	1.32707e-52	TRUE	TRUE	Biological trait	++	90.5	0.001	TRUE	45.4	0.176	FALSE	FALSE
ukb-a-248	Body mass index (BMI) || id:ukb-a-248	MIC-1	Wald ratio	1	0.0242825	0.0048559	5.71444e-07	t2_metaPlasma	5.00063	0.000213064	rs45543339	19	18503194	447.665	X4374.45	159	0.939762	TRUE	5.32789e-112	TRUE	TRUE	Biological trait	?-	0	1	FALSE				FALSE
ukb-a-500	Heel bone mineral density (BMD) T-score automated || id:ukb-a-500	PLXB2	Wald ratio	1	-0.0336557	0.00598561	1.87919e-08	t2_metaPlasma	-5.62277	9.81127e-06	rs28573806	22	50727792	524.844	X9216.100	159	0.815915	TRUE	5.43333e-133	TRUE	TRUE	Biological trait	?+	0	1	FALSE				FALSE
ieu-a-300	LDL cholesterol || id:ieu-a-300	Haptoglobin, Mixed Type	Wald ratio	1	-0.0628453	0.00563996	7.75895e-29	t2_metaPlasma	-11.1429	1.50035e-25	rs217184	16	72114002	983.739	X3054.3	374	1	TRUE	1.48435e-279	TRUE	TRUE	Blood trait	?-	0	1	FALSE				FALSE
ieu-a-301	Total cholesterol || id:ieu-a-301	Haptoglobin, Mixed Type	Wald ratio	1	-0.0658379	0.00540976	4.47913e-34	t2_metaPlasma	-12.1702	9.35422e-31	rs217184	16	72114002	983.739	X3054.3	374	1	TRUE	4.28543e-279	TRUE	TRUE	Blood trait	?-	0	1	FALSE				FALSE
ukb-a-249	Weight || id:ukb-a-249	PTHrP	Wald ratio	1	0.071041	0.0133089	9.40462e-08	t2_metaPlasma	5.33787	4.23289e-05	rs7305790	12	28289724	43.2391	X2962.50	536	0.995611	TRUE	7.7414e-11	TRUE	TRUE	Biological trait	?+	0	1	FALSE				FALSE
ukb-a-335	Sodium in urine || id:ukb-a-335	ART	Wald ratio	1	-0.0458826	0.0125181	0.000247048	t2_metaPlasma	-3.6653	0.0396872	rs60697456	16	67543522	60.6026	X2813.11	1005	0.836292	TRUE	6.60625e-15	TRUE	TRUE	Biological trait	?-	0	1	FALSE				FALSE
ieu-a-833	Rheumatoid arthritis || id:ieu-a-833	B7-H2	Wald ratio	1	0.470916	0.0899667	1.65573e-07	t2_metaPlasma	5.23434	7.14426e-05	rs56124762	21	45658474	42.1118	X5061.27	2355	0.989128	TRUE	8.48855e-10	TRUE	TRUE	Disease	?-	0	1	FALSE				FALSE
ieu-a-89	Height || id:ieu-a-89	Haptoglobin, Mixed Type	Wald ratio	1	0.0276243	0.00437385	2.68786e-10	t2_metaPlasma	6.31579	1.84649e-07	rs217184	16	72114002	983.739	X3054.3	655	0.999221	TRUE	8.35342e-285	TRUE	TRUE	Biological trait	?-	0	1	FALSE				FALSE
###################################################
Footnotes:
id.outcome: phenotype GWAS (outcome) id
outcome: full name of phenotype GWAS (outcome) [trait + id]
exposure: protein name (exposure) [Target name from SOMAscan platform]
method: specific method of MR
nsnp: number of SNPs after clumping used in MR
b: effect size of MR
se: standard error of MR
pval: pvalue of MR
tissue: tissue from which protein was profiled
beta.z: standardized effect size of MR
FDR: Benjamini-Hochberg false discovery rate
SNP: rsID of the SNP used in MR
chr: chromosome of the SNP used in MR
pos: hg19 genomic coordinates of the SNP used in MR
Fstat: F-statistics of instrumental variable used as exposure in MR
SOMAseqID: protein's SOMAseqID from SOMAscan platform
nsnps: number of SNPs used in Bayesian colocalization analysis
PP.H4_final: the final value of the posterior probabilities of H4 in Bayesian colocalization analysis (average coloc.abf or maximum coloc.susie)
correct_causal_direction: whether the MR estimate direction [protein to phenotype] is correct or not from the Steiger test
steiger_pval: p-value from the Steiger test
found_or_not: protein-phenotype pairs found in Zheng_2020 full summary results or not
replicated_or_not: protein-phenotype pairs replicated in Zheng_2020 full summary results or not (p-value < 0.05 and the same direction of MR-estimate)
Category2021May25: phenotype category defined in house in 2021
metaDirection: direction of individual pQTL study included in meta-analaysis
metaHetIsq: heterogeneity I^2 of this pQTL from meta-analaysis [METAL SCHEME STDERR]
metaHetPVal: heterogeneity p-value of this pQTL from meta-analaysis [METAL SCHEME STDERR]
flag_heterogeneity: flag TRUE if this pQTL has a metaHetPVal < 0.05
HetISq.s2_sampleSize: heterogeneity I^2 of this pQTL from meta-analaysis [METAL SCHEME SAMPLESIZE]
HetPVal.s2_sampleSize: heterogeneity p-value of this pQTL from meta-analaysis [METAL SCHEME SAMPLESIZE]
flag_heterogeneity2: flag TRUE if this pQTL has a HetPVal.s2_sampleSize < 0.05
flag_hetero.all: flag if both heterogeneity flags are TRUE

## Sheet: S6
TableS6	Additional protein-phenotype pairs from MR and colocalization analyses using study-wide cis pQTL after meta-anlayses (partB_not-replicated pairs)
id.outcome	outcome	exposure	method	nsnp	corrected.b	se	pval	tissue	beta.z	FDR	SNP	chr	pos	Fstat	SOMAseqID	nsnps	PP.H4_final	correct_causal_direction	steiger_pval	found_or_not	replicated_or_not	Category2021May25	metaDirection	metaHetIsq	metaHetPVal	flag_heterogeneity	HetISq.s2_sampleSize	HetPVal.s2_sampleSize	flag_heterogeneity2	flag_hetero.all
ieu-a-299	HDL cholesterol || id:ieu-a-299	ILT-4	Wald ratio	1	0.407233	0.0628931	9.48119e-11	t1_metaCSF	6.475	6.87518e-08	rs383925	19	54784130	58.7162	X5091.28	52	1	TRUE	2.18407e-12	TRUE	FALSE	Blood trait	?-	0	1	FALSE				FALSE
ukb-a-249	Weight || id:ukb-a-249	HGF	Wald ratio	1	-0.220079	0.0591664	0.000199489	t1_metaCSF	-3.71966	0.0338159	rs10248271	7	81417306	61.1747	X2681.23	97	0.994018	TRUE	1.00443e-14	TRUE	FALSE	Biological trait	--	0	0.693	FALSE				FALSE
ieu-a-12	Crohn's disease || id:ieu-a-12	IL-1 sRI	Wald ratio	1	-1.7006	0.328227	2.2051e-07	t1_metaCSF	-5.18116	9.36001e-05	rs4851529	2	102647300	110.834	X2991.9	261	1	TRUE	4.35882e-23	TRUE	FALSE	Disease	--	70.9	0.064	FALSE				FALSE
ieu-a-294	Inflammatory bowel disease || id:ieu-a-294	IL-1 sRI	Wald ratio	1	-1.87994	0.270984	3.99239e-12	t1_metaCSF	-6.93745	3.36197e-09	rs4851529	2	102647300	110.834	X2991.9	261	1	TRUE	1.35887e-22	TRUE	FALSE	Disease	--	70.9	0.064	FALSE				FALSE
ieu-a-970	Ulcerative colitis || id:ieu-a-970	IL-1 sRI	Wald ratio	1	-2.28472	0.340855	2.04296e-11	t1_metaCSF	-6.70292	1.6161e-08	rs4851529	2	102647300	110.834	X2991.9	261	1	TRUE	5.21242e-22	TRUE	FALSE	Disease	--	70.9	0.064	FALSE				FALSE
ukb-a-538	Diagnoses - main ICD10: I83 Varicose veins of lower extremities || id:ukb-a-538	complement factor H-related 5	Wald ratio	1	-0.0234228	0.00596706	8.66042e-05	t1_metaCSF	-3.92535	0.0168089	rs35662416	1	196967354	70.378	X3666.17	289	0.997765	TRUE	1.05053e-16	TRUE	FALSE	Disease	++	0	0.478	FALSE				FALSE
ieu-a-1025	Multiple sclerosis || id:ieu-a-1025	ART	Wald ratio	1	2.38916	0.51972	4.28591e-06	t1_metaCSF	4.59701	0.00136443	rs9928014	16	67991427	43.9441	X2813.11	73	0.990411	TRUE	2.61644e-09	TRUE	FALSE	Disease	++	0	0.773	FALSE				FALSE
ukb-a-335	Sodium in urine || id:ukb-a-335	ART	Wald ratio	1	0.290502	0.0701608	3.46517e-05	t1_metaCSF	4.14052	0.00807662	rs9928014	16	67991427	43.9441	X2813.11	1185	0.831101	TRUE	6.99239e-11	TRUE	FALSE	Biological trait	++	0	0.773	FALSE				FALSE
ukb-a-337	Forced expiratory volume in 1-second (FEV1) || id:ukb-a-337	uPA	Wald ratio	1	0.0390456	0.00947244	3.75567e-05	t2_metaPlasma	4.12202	0.00860016	rs2227551	10	75669190	83.7982	X4158.54	16	0.970402	TRUE	4.72634e-20	TRUE	FALSE	Biological trait	?+	0	1	FALSE				FALSE
ieu-a-1008	Platelet count || id:ieu-a-1008	GRN	Wald ratio	1	11.2957	2.34528	1.46202e-06	t2_metaPlasma	4.81636	0.000512296	rs5848	17	42430244	96.6828	X4992.49	561	0.984856	TRUE	9.14691e-22	TRUE	FALSE	Blood trait	?+	0	1	FALSE				FALSE
###################################################
Footnotes:
id.outcome: phenotype GWAS (outcome) id
outcome: full name of phenotype GWAS (outcome) [trait + id]
exposure: protein name (exposure) [Target name from SOMAscan platform]
method: specific method of MR
nsnp: number of SNPs after clumping used in MR
b: effect size of MR
se: standard error of MR
pval: pvalue of MR
tissue: tissue from which protein was profiled
beta.z: standardized effect size of MR
FDR: Benjamini-Hochberg false discovery rate
SNP: rsID of the SNP used in MR
chr: chromosome of the SNP used in MR
pos: hg19 genomic coordinates of the SNP used in MR
Fstat: F-statistics of instrumental variable used as exposure in MR
SOMAseqID: protein's SOMAseqID from SOMAscan platform
nsnps: number of SNPs used in Bayesian colocalization analysis
PP.H4_final: the final value of the posterior probabilities of H4 in Bayesian colocalization analysis (average coloc.abf or maximum coloc.susie)
correct_causal_direction: whether the MR estimate direction [protein to phenotype] is correct or not from the Steiger test
steiger_pval: p-value from the Steiger test
found_or_not: protein-phenotype pairs found in Zheng_2020 full summary results or not
replicated_or_not: protein-phenotype pairs replicated in Zheng_2020 full summary results or not (p-value < 0.05 and the same direction of MR-estimate)
Category2021May25: phenotype category defined in house in 2021
metaDirection: direction of individual pQTL study included in meta-analaysis
metaHetIsq: heterogeneity I^2 of this pQTL from meta-analaysis [METAL SCHEME STDERR]
metaHetPVal: heterogeneity p-value of this pQTL from meta-analaysis [METAL SCHEME STDERR]
flag_heterogeneity: flag TRUE if this pQTL has a metaHetPVal < 0.05
HetISq.s2_sampleSize: heterogeneity I^2 of this pQTL from meta-analaysis [METAL SCHEME SAMPLESIZE]
HetPVal.s2_sampleSize: heterogeneity p-value of this pQTL from meta-analaysis [METAL SCHEME SAMPLESIZE]
flag_heterogeneity2: flag TRUE if this pQTL has a HetPVal.s2_sampleSize < 0.05
flag_hetero.all: flag if both heterogeneity flags are TRUE

## Sheet: S7
TableS7	Additional protein-phenotype pairs from MR and colocalization analyses using study-wide cis pQTL after meta-anlayses (partC_not-found pairs)
id.outcome	outcome	exposure	method	nsnp	corrected.b	se	pval	tissue	beta.z	FDR	SNP	chr	pos	Fstat	SOMAseqID	nsnps	PP.H4_final	correct_causal_direction	steiger_pval	found_or_not	replicated_or_not	Category2021May25	metaDirection	metaHetIsq	metaHetPVal	flag_heterogeneity	HetISq.s2_sampleSize	HetPVal.s2_sampleSize	flag_heterogeneity2	flag_hetero.all
ukb-a-66	Non-cancer illness code self-reported: asthma || id:ukb-a-66	IL-1 sRI	Wald ratio	1	0.103371	0.0212133	1.09943e-06	t1_metaCSF	4.87295	0.00039316	rs4851529	2	102647300	110.834	X2991.9	398	0.999409	TRUE	2.06258e-25	TRUE	TRUE	Disease	--	70.9	0.064	FALSE				FALSE
ieu-a-89	Height || id:ieu-a-89	HGFA	Wald ratio	1	0.105617	0.0259241	4.61978e-05	t1_metaCSF	4.07407	0.0101066	rs1203107	4	3459849	231.173	X3617.80	115	1	TRUE	1.32707e-52	TRUE	TRUE	Biological trait	++	90.5	0.001	TRUE	45.4	0.176	FALSE	FALSE
ukb-a-248	Body mass index (BMI) || id:ukb-a-248	MIC-1	Wald ratio	1	0.0242825	0.0048559	5.71444e-07	t2_metaPlasma	5.00063	0.000213064	rs45543339	19	18503194	447.665	X4374.45	159	0.939762	TRUE	5.32789e-112	TRUE	TRUE	Biological trait	?-	0	1	FALSE				FALSE
ukb-a-500	Heel bone mineral density (BMD) T-score automated || id:ukb-a-500	PLXB2	Wald ratio	1	-0.0336557	0.00598561	1.87919e-08	t2_metaPlasma	-5.62277	9.81127e-06	rs28573806	22	50727792	524.844	X9216.100	159	0.815915	TRUE	5.43333e-133	TRUE	TRUE	Biological trait	?+	0	1	FALSE				FALSE
ieu-a-300	LDL cholesterol || id:ieu-a-300	Haptoglobin, Mixed Type	Wald ratio	1	-0.0628453	0.00563996	7.75895e-29	t2_metaPlasma	-11.1429	1.50035e-25	rs217184	16	72114002	983.739	X3054.3	374	1	TRUE	1.48435e-279	TRUE	TRUE	Blood trait	?-	0	1	FALSE				FALSE
ieu-a-301	Total cholesterol || id:ieu-a-301	Haptoglobin, Mixed Type	Wald ratio	1	-0.0658379	0.00540976	4.47913e-34	t2_metaPlasma	-12.1702	9.35422e-31	rs217184	16	72114002	983.739	X3054.3	374	1	TRUE	4.28543e-279	TRUE	TRUE	Blood trait	?-	0	1	FALSE				FALSE
ukb-a-249	Weight || id:ukb-a-249	PTHrP	Wald ratio	1	0.071041	0.0133089	9.40462e-08	t2_metaPlasma	5.33787	4.23289e-05	rs7305790	12	28289724	43.2391	X2962.50	536	0.995611	TRUE	7.7414e-11	TRUE	TRUE	Biological trait	?+	0	1	FALSE				FALSE
ukb-a-335	Sodium in urine || id:ukb-a-335	ART	Wald ratio	1	-0.0458826	0.0125181	0.000247048	t2_metaPlasma	-3.6653	0.0396872	rs60697456	16	67543522	60.6026	X2813.11	1005	0.836292	TRUE	6.60625e-15	TRUE	TRUE	Biological trait	?-	0	1	FALSE				FALSE
ieu-a-833	Rheumatoid arthritis || id:ieu-a-833	B7-H2	Wald ratio	1	0.470916	0.0899667	1.65573e-07	t2_metaPlasma	5.23434	7.14426e-05	rs56124762	21	45658474	42.1118	X5061.27	2355	0.989128	TRUE	8.48855e-10	TRUE	TRUE	Disease	?-	0	1	FALSE				FALSE
ieu-a-89	Height || id:ieu-a-89	Haptoglobin, Mixed Type	Wald ratio	1	0.0276243	0.00437385	2.68786e-10	t2_metaPlasma	6.31579	1.84649e-07	rs217184	16	72114002	983.739	X3054.3	655	0.999221	TRUE	8.35342e-285	TRUE	TRUE	Biological trait	?-	0	1	FALSE				FALSE
###################################################
Footnotes:
id.outcome: phenotype GWAS (outcome) id
outcome: full name of phenotype GWAS (outcome) [trait + id]
exposure: protein name (exposure) [Target name from SOMAscan platform]
method: specific method of MR
nsnp: number of SNPs after clumping used in MR
b: effect size of MR
se: standard error of MR
pval: pvalue of MR
tissue: tissue from which protein was profiled
beta.z: standardized effect size of MR
FDR: Benjamini-Hochberg false discovery rate
SNP: rsID of the SNP used in MR
chr: chromosome of the SNP used in MR
pos: hg19 genomic coordinates of the SNP used in MR
Fstat: F-statistics of instrumental variable used as exposure in MR
SOMAseqID: protein's SOMAseqID from SOMAscan platform
nsnps: number of SNPs used in Bayesian colocalization analysis
PP.H4_final: the final value of the posterior probabilities of H4 in Bayesian colocalization analysis (average coloc.abf or maximum coloc.susie)
correct_causal_direction: whether the MR estimate direction [protein to phenotype] is correct or not from the Steiger test
steiger_pval: p-value from the Steiger test
found_or_not: protein-phenotype pairs found in Zheng_2020 full summary results or not
replicated_or_not: protein-phenotype pairs replicated in Zheng_2020 full summary results or not (p-value < 0.05 and the same direction of MR-estimate)
Category2021May25: phenotype category defined in house in 2021
metaDirection: direction of individual pQTL study included in meta-analaysis
metaHetIsq: heterogeneity I^2 of this pQTL from meta-analaysis [METAL SCHEME STDERR]
metaHetPVal: heterogeneity p-value of this pQTL from meta-analaysis [METAL SCHEME STDERR]
flag_heterogeneity: flag TRUE if this pQTL has a metaHetPVal < 0.05
HetISq.s2_sampleSize: heterogeneity I^2 of this pQTL from meta-analaysis [METAL SCHEME SAMPLESIZE]
HetPVal.s2_sampleSize: heterogeneity p-value of this pQTL from meta-analaysis [METAL SCHEME SAMPLESIZE]
flag_heterogeneity2: flag TRUE if this pQTL has a HetPVal.s2_sampleSize < 0.05
flag_hetero.all: flag if both heterogeneity flags are TRUE

## Sheet: S8
TableS8	[WashU cohorts three tissues] MR and colocalization analyses using genome-wide cis and trans Pqtl (partA_replicated pairs)
id.outcome	outcome	exposure	method	nsnp	b	se	pval	tissue	beta.z	FDR	SNP	chr	pos	Fstat	SOMAseqID	nsnps	PP.H4_final	correct_causal_direction	steiger_pval	found_or_not	replicated_or_not	Category2021May25
ieu-a-1095	Age at menarche || id:ieu-a-1095	ECM1	Wald ratio	1	-0.862839	0.249726	0.000549998	t1_CSF	-3.45514	0.0454548	rs7002	1	150445819	45.1228	X3366.51	86	0.977344	TRUE	4.14292e-11	TRUE	TRUE	Biological trait
ukb-a-106	Non-cancer illness code self-reported: osteoarthritis || id:ukb-a-106	ECM1	Wald ratio	1	0.104652	0.0297204	0.000429546	t1_CSF	3.52123	0.037789	rs7002	1	150445819	45.1228	X3366.51	273	0.891997	TRUE	2.66263e-11	TRUE	TRUE	Disease
ukb-a-66	Non-cancer illness code self-reported: asthma || id:ukb-a-66	ECM1	Wald ratio	1	0.11822	0.0343874	0.000586301	t1_CSF	3.43787	0.0477193	rs7002	1	150445819	45.1228	X3366.51	273	0.889283	TRUE	2.58869e-11	TRUE	TRUE	Disease
ukb-a-521	Diagnoses - main ICD10: D12 Benign neoplasm of colon rectum anus and anal canal || id:ukb-a-521	Coagulation Factor VII	Wald ratio	1	0.0103033	0.00288164	0.000349587	t1_CSF	3.57548	0.0321009	rs488703	13	113770876	272.934	X3184.25	14	0.84207	TRUE	1.87681e-63	TRUE	TRUE	Cancer
ukb-a-248	Body mass index (BMI) || id:ukb-a-248	Nr-CAM	Wald ratio	1	-0.47174	0.124841	0.000157622	t1_CSF	-3.77874	0.0164054	rs36128	3	134682753	30.5715	X5109.24	113	1	TRUE	4.47386e-08	TRUE	TRUE	Biological trait
ukb-a-500	Heel bone mineral density (BMD) T-score automated || id:ukb-a-500	Cripto	Inverse variance weighted	2	-0.112138	0.0246417	5.34553e-06	t1_CSF	-4.55075	0.000821652	rs146309725	3	46302938	68.752	X5810.25	388	0.971928	TRUE	5.62452e-33	TRUE	TRUE	Biological trait
ukb-a-363	Pulse rate || id:ukb-a-363	FAM3D	Inverse variance weighted	2	-0.188738	0.0507375	0.000199309	t1_CSF	-3.71989	0.0198541	rs4020782	3	58648031	50.1913	X13102.1	63	0.962792	TRUE	2.40319e-47	TRUE	TRUE	Biological trait
ukb-a-82	Non-cancer illness code self-reported: anxiety/panic attacks || id:ukb-a-82	IL-1 R AcP	Wald ratio	1	0.010148	0.00236325	1.75434e-05	t1_CSF	4.29406	0.00241559	rs9813227	3	190340177	420.212	X2630.12	156	1	TRUE	2.22557e-99	TRUE	TRUE	Neurological
ukb-a-336	Forced vital capacity (FVC) || id:ukb-a-336	Cathepsin S	Wald ratio	1	0.120049	0.0283508	2.29165e-05	t1_CSF	4.2344	0.00300122	rs41271951	1	150737220	229.258	X3181.50	419	0.999974	TRUE	8.53862e-53	TRUE	TRUE	Biological trait
ieu-a-12	Crohn's disease || id:ieu-a-12	IL-1 sRII	Wald ratio	1	1.29018	0.328558	8.60909e-05	t1_CSF	3.92678	0.00957101	rs7561460	2	102617204	33.1238	X14133.93	139	0.989545	TRUE	8.81122e-08	TRUE	TRUE	Disease
ieu-a-294	Inflammatory bowel disease || id:ieu-a-294	IL-1 sRII	Wald ratio	1	1.64216	0.271027	1.36955e-09	t1_CSF	6.05902	3.93769e-07	rs7561460	2	102617204	33.1238	X14133.93	139	0.989545	TRUE	2.28085e-07	TRUE	TRUE	Disease
ieu-a-970	Ulcerative colitis || id:ieu-a-970	IL-1 sRII	Wald ratio	1	2.10652	0.342366	7.6112e-10	t1_CSF	6.15283	2.36016e-07	rs7561460	2	102617204	33.1238	X14133.93	139	0.989545	TRUE	4.80917e-07	TRUE	TRUE	Disease
ukb-a-66	Non-cancer illness code self-reported: asthma || id:ukb-a-66	IL-1 sRII	Wald ratio	1	-0.0905302	0.021268	2.07528e-05	t1_CSF	-4.25663	0.00276613	rs7561460	2	102617204	33.1238	X14133.93	209	0.986748	TRUE	1.41723e-08	TRUE	TRUE	Disease
ukb-a-77	Non-cancer illness code self-reported: hypothyroidism/myxoedema || id:ukb-a-77	B7-H1	Wald ratio	1	0.0404763	0.0109578	0.000220897	t1_CSF	3.69384	0.0216351	rs7048841	9	5460801	121.819	X5060.62	112	1	TRUE	2.57257e-28	TRUE	TRUE	Disease
ukb-a-108	Non-cancer illness code self-reported: high cholesterol || id:ukb-a-108	6Ckine	Wald ratio	1	0.107485	0.0280238	0.00012532	t1_CSF	3.83548	0.0133394	rs11926095	3	132170918	33.9242	X2516.57	80	0.811965	TRUE	8.37995e-09	TRUE	TRUE	Blood trait
ukb-a-336	Forced vital capacity (FVC) || id:ukb-a-336	Spondin-1	Wald ratio	1	-0.293209	0.0725934	5.36649e-05	t1_CSF	-4.03906	0.00641262	rs7935294	11	13963974	41.2211	X4297.62	390	0.952714	TRUE	2.41652e-10	TRUE	TRUE	Biological trait
ukb-a-500	Heel bone mineral density (BMD) T-score automated || id:ukb-a-500	PCSK7	Wald ratio	1	-0.147185	0.0421449	0.000478755	t1_CSF	-3.49237	0.0409241	rs10790174	11	117024264	404.881	X4459.68	893	0.929757	TRUE	3.27879e-95	TRUE	TRUE	Biological trait
ukb-a-539	Diagnoses - main ICD10: I84 Haemorrhoids || id:ukb-a-539	PCSK7	Wald ratio	1	-0.0179317	0.00508025	0.00041606	t1_CSF	-3.52968	0.0368559	rs10790174	11	117024264	404.881	X4459.68	893	0.929757	TRUE	7.37328e-96	TRUE	TRUE	Disease
ukb-a-500	Heel bone mineral density (BMD) T-score automated || id:ukb-a-500	Cathepsin B	Wald ratio	1	-0.389074	0.0644673	1.58747e-09	t1_CSF	-6.03522	4.51239e-07	rs1736065	8	11685453	120.927	X3061.61	284	1	TRUE	4.60788e-27	TRUE	TRUE	Biological trait
ukb-a-77	Non-cancer illness code self-reported: hypothyroidism/myxoedema || id:ukb-a-77	Cathepsin B	Wald ratio	1	0.0497493	0.0107458	3.66264e-06	t1_CSF	4.62966	0.000573803	rs1736065	8	11685453	120.927	X3061.61	284	1	TRUE	6.82672e-28	TRUE	TRUE	Disease
ukb-a-248	Body mass index (BMI) || id:ukb-a-248	Lysozyme	Wald ratio	1	0.117882	0.0296622	7.06284e-05	t1_CSF	3.97416	0.00807942	rs57954211	12	69748397	329.627	X4920.10	439	0.996337	TRUE	5.27715e-77	TRUE	TRUE	Biological trait
ukb-a-61	Non-cancer illness code self-reported: hypertension || id:ukb-a-61	Lysozyme	Wald ratio	1	0.0503259	0.0131567	0.00013071	t1_CSF	3.82512	0.0138934	rs57954211	12	69748397	329.627	X4920.10	439	0.997494	TRUE	4.56554e-77	TRUE	TRUE	Blood trait
ukb-a-500	Heel bone mineral density (BMD) T-score automated || id:ukb-a-500	Cripto	Inverse variance weighted	2	-0.0571944	0.012059	2.10712e-06	t2_plasma	-4.74287	0.000355331	rs7652037	3	46423063	55.1527	X5810.25	433	0.966091	TRUE	5.69244e-24	TRUE	TRUE	Biological trait
ukb-a-521	Diagnoses - main ICD10: D12 Benign neoplasm of colon rectum anus and anal canal || id:ukb-a-521	Coagulation Factor VII	Wald ratio	1	0.0141378	0.00398082	0.000383085	t2_plasma	3.55147	0.0343458	rs474671	13	113776218	222.76	X3184.25	30	0.820276	TRUE	3.83521e-53	TRUE	TRUE	Cancer
ieu-a-1000	Depressive symptoms || id:ieu-a-1000	SREC-I	Wald ratio	1	0.352339	0.100668	0.000465258	t2_plasma	3.5	0.0399473	rs8076644	17	1574548	45.7058	X5129.12	110	0.976531	TRUE	1.82532e-11	TRUE	TRUE	Neurological
ukb-a-337	Forced expiratory volume in 1-second (FEV1) || id:ukb-a-337	IL-17 RD	Wald ratio	1	0.225672	0.0463724	1.13583e-06	t2_plasma	4.86652	0.000199148	rs17057718	3	57136585	83.2589	X3376.49	191	0.945992	TRUE	8.32058e-20	TRUE	TRUE	Biological trait
ukb-a-108	Non-cancer illness code self-reported: high cholesterol || id:ukb-a-108	b-Endorphin	Wald ratio	1	-0.0691803	0.014999	3.98179e-06	t2_plasma	-4.61233	0.000622503	rs12099358	11	116726048	62.9538	X2558.51	367	0.979417	TRUE	2.59218e-15	TRUE	TRUE	Blood trait
ukb-a-500	Heel bone mineral density (BMD) T-score automated || id:ukb-a-500	PCSK7	Wald ratio	1	-0.101532	0.0288116	0.000425114	t2_plasma	-3.52398	0.037443	rs8521	11	117067699	32.4896	X4459.68	490	0.925096	TRUE	1.56509e-08	TRUE	TRUE	Biological trait
ieu-a-89	Height || id:ieu-a-89	CREL1	Wald ratio	1	-0.100212	0.0283934	0.000416485	t2_plasma	-3.52941	0.0368559	rs7613004	3	10002400	344.909	X7628.40	83	0.965951	TRUE	2.99309e-84	TRUE	TRUE	Biological trait
ukb-a-113	Non-cancer illness code self-reported: arthritis (nos) || id:ukb-a-113	ADAMTS-5	Wald ratio	1	-0.0103121	0.00258168	6.48722e-05	t2_plasma	-3.99435	0.00750099	rs2830585	21	28305212	211.208	X3168.8	172	1	TRUE	3.49598e-50	TRUE	TRUE	Disease
ukb-a-337	Forced expiratory volume in 1-second (FEV1) || id:ukb-a-337	ADAMTS-5	Wald ratio	1	0.0937485	0.0252155	0.00020089	t2_plasma	3.71789	0.0199672	rs2830585	21	28305212	211.208	X3168.8	172	1	TRUE	3.34662e-50	TRUE	TRUE	Biological trait
ukb-a-586	Diagnoses - main ICD10: R35 Polyuria || id:ukb-a-586	CYTF	Wald ratio	1	-0.00757378	0.00218715	0.000534478	t2_plasma	-3.46285	0.0444167	rs6132785	20	24993414	54.4635	X3302.58	211	0.998003	TRUE	1.45354e-13	TRUE	TRUE	Disease
ieu-a-1112	Primary sclerosing cholangitis || id:ieu-a-1112	TXD12	Wald ratio	1	3.10748	0.339586	5.6527e-20	t2_plasma	9.15077	3.34008e-17	rs9852529	3	49730625	200.962	X4815.25	421	0.865312	TRUE	4.92407e-37	TRUE	TRUE	Disease
ieu-a-1128	ER- Breast cancer (Combined Oncoarray; iCOGS; GWAS meta analysis) || id:ieu-a-1128	TXD12	Wald ratio	1	-0.678078	0.139121	1.09352e-06	t2_plasma	-4.87402	0.000192629	rs9852529	3	49730625	200.962	X4815.25	474	0.999652	TRUE	1.37677e-46	TRUE	TRUE	Cancer
ukb-a-336	Forced vital capacity (FVC) || id:ukb-a-336	TXD12	Wald ratio	1	0.107212	0.0237559	6.39048e-06	t2_plasma	4.51304	0.000972727	rs9852529	3	49730625	200.962	X4815.25	431	0.860248	TRUE	1.72798e-47	TRUE	TRUE	Biological trait
ukb-a-337	Forced expiratory volume in 1-second (FEV1) || id:ukb-a-337	TXD12	Wald ratio	1	0.135057	0.0250549	7.02878e-08	t2_plasma	5.39043	1.50701e-05	rs9852529	3	49730625	200.962	X4815.25	431	0.860248	TRUE	2.92558e-47	TRUE	TRUE	Biological trait
ukb-a-106	Non-cancer illness code self-reported: osteoarthritis || id:ukb-a-106	Lysozyme	Wald ratio	1	0.0581402	0.0156153	0.000196646	t2_plasma	3.72329	0.019665	rs4761228	12	69682327	106.038	X4920.10	452	0.996821	TRUE	3.06573e-25	TRUE	TRUE	Disease
ukb-a-108	Non-cancer illness code self-reported: high cholesterol || id:ukb-a-108	Lysozyme	Wald ratio	1	0.0713852	0.0184495	0.000109185	t2_plasma	3.86922	0.0117722	rs4761228	12	69682327	106.038	X4920.10	452	0.996132	TRUE	3.25633e-25	TRUE	TRUE	Blood trait
ukb-a-61	Non-cancer illness code self-reported: hypertension || id:ukb-a-61	Lysozyme	Wald ratio	1	0.108929	0.0246961	1.02996e-05	t2_plasma	4.41079	0.00148349	rs4761228	12	69682327	106.038	X4920.10	452	0.996842	TRUE	4.07194e-25	TRUE	TRUE	Blood trait
ukb-a-76	Non-cancer illness code self-reported: hyperthyroidism/thyrotoxicosis || id:ukb-a-76	FCRL3	Wald ratio	1	0.0211683	0.00542216	9.4603e-05	t2_plasma	3.90403	0.0103487	rs7522061	1	157668390	34.2885	X4440.15	212	0.999999	TRUE	5.16783e-09	TRUE	TRUE	Disease
ukb-a-77	Non-cancer illness code self-reported: hypothyroidism/myxoedema || id:ukb-a-77	FCRL3	Wald ratio	1	0.0541245	0.0133428	4.98216e-05	t2_plasma	4.05646	0.00607321	rs7522061	1	157668390	34.2885	X4440.15	212	0.999992	TRUE	5.3578e-09	TRUE	TRUE	Disease
ukb-a-82	Non-cancer illness code self-reported: anxiety/panic attacks || id:ukb-a-82	IL-1 R AcP	Wald ratio	1	0.00884935	0.00206083	1.75434e-05	t2_plasma	4.29406	0.00241559	rs9813227	3	190340177	422.089	X2630.12	73	1	TRUE	3.89877e-105	TRUE	TRUE	Neurological
ieu-a-1105	Serum creatinine (eGFRcrea) || id:ieu-a-1105	PPAC	Wald ratio	1	-0.0102415	0.00285521	0.00033456	t2_plasma	-3.58696	0.0311876	rs60149603	2	285471	401.359	X3858.5	233	0.902622	TRUE	9.6996e-99	TRUE	TRUE	Blood trait
ieu-a-1105	Serum creatinine (eGFRcrea) || id:ieu-a-1105	PPAC	Wald ratio	1	-0.01661	0.00477538	0.000504679	t3_brain	-3.47826	0.0427121	rs59937473	2	280819	747.148	X3858.5	151	0.994036	TRUE	4.63613e-221	TRUE	TRUE	Blood trait
ieu-a-297	Alzheimer's disease || id:ieu-a-297	PPAC	Wald ratio	1	-0.292751	0.0846072	0.000539929	t3_brain	-3.46012	0.0448201	rs59937473	2	271797	747.148	X3858.5	372	0.996963	TRUE	9.84568e-219	TRUE	TRUE	Neurological
ukb-a-249	Weight || id:ukb-a-249	ARTS1	Wald ratio	1	-0.0716964	0.0161414	8.92242e-06	t3_brain	-4.44176	0.00133378	rs469758	5	96121715	242.992	X4964.67	499	1	TRUE	8.11322e-60	TRUE	TRUE	Biological trait
ieu-a-297	Alzheimer's disease || id:ieu-a-297	OAS1	Wald ratio	1	-2.35865	0.631714	0.000188666	t3_brain	-3.73373	0.0189024	rs1859333	12	113370966	37.9108	X10361.25	121	0.902138	TRUE	2.19068e-09	TRUE	TRUE	Neurological
ukb-a-248	Body mass index (BMI) || id:ukb-a-248	OAS1	Wald ratio	1	-0.327424	0.0934305	0.000457529	t3_brain	-3.50446	0.0399232	rs1859333	12	113370966	37.9108	X10361.25	119	0.862615	TRUE	5.82809e-10	TRUE	TRUE	Biological trait
ukb-a-336	Forced vital capacity (FVC) || id:ukb-a-336	HGFA	Wald ratio	1	0.0902045	0.0141064	1.60987e-10	t1_CSF	6.39458	5.34549e-08	rs1203107	4	3459849	223.185	X3617.80	1152	0.898307	TRUE	1.22742e-50	TRUE	TRUE	Biological trait
ukb-a-337	Forced expiratory volume in 1-second (FEV1) || id:ukb-a-337	HGFA	Wald ratio	1	0.0791036	0.0148783	1.05651e-07	t1_CSF	5.31673	2.22705e-05	rs1203107	4	3459849	223.185	X3617.80	1152	0.850192	TRUE	5.28315e-51	TRUE	TRUE	Biological trait
ieu-a-1008	Platelet count || id:ieu-a-1008	ECM1	Wald ratio	1	-69.0271	17.3776	7.12135e-05	t1_CSF	-3.97219	0.00813395	rs7002	1	150445819	45.1228	X3366.51	300	0.845171	TRUE	1.95696e-10	TRUE	TRUE	Blood trait
ieu-a-996	Eczema || id:ieu-a-996	ECM1	Wald ratio	1	3.92538	0.804239	1.05622e-06	t1_CSF	4.88086	0.000186496	rs7002	1	150445819	45.1228	X3366.51	1039	0.883634	TRUE	1.75946e-09	TRUE	TRUE	Disease
ukb-a-64	Non-cancer illness code self-reported: pulmonary embolism +/- dvt || id:ukb-a-64	Prekallikrein	Wald ratio	1	0.0415452	0.00571451	3.59169e-13	t1_CSF	7.27012	1.46482e-10	rs2304595	4	187172280	36.5779	X4152.58	1334	0.930997	TRUE	6.17851e-09	TRUE	TRUE	Disease
ieu-a-1025	Multiple sclerosis || id:ieu-a-1025	ART	Wald ratio	1	-2.34899	0.510983	4.28591e-06	t1_CSF	-4.59701	0.000668655	rs9928014	16	67991427	39.2071	X2813.11	53	0.990386	TRUE	1.5501e-08	TRUE	TRUE	Disease
ieu-a-89	Height || id:ieu-a-89	ART	Wald ratio	1	-0.430593	0.0861186	5.73303e-07	t1_CSF	-5	0.000103917	rs9928014	16	67991427	39.2071	X2813.11	247	0.853789	TRUE	1.11226e-09	TRUE	TRUE	Biological trait
ukb-a-335	Sodium in urine || id:ukb-a-335	ART	Wald ratio	1	-0.285618	0.0689813	3.46517e-05	t1_CSF	-4.14052	0.00436297	rs9928014	16	67991427	39.2071	X2813.11	987	0.823087	TRUE	6.58067e-10	TRUE	TRUE	Biological trait
ieu-a-966	Lung cancer || id:ieu-a-966	C1-Esterase Inhibitor	Wald ratio	1	-1.53171	0.390707	8.84197e-05	t1_CSF	-3.92035	0.00977026	rs11603020	11	57374332	96.1844	X4479.14	1496	0.903924	TRUE	8.90821e-20	TRUE	TRUE	Cancer
ieu-a-1111	Small vessel disease || id:ieu-a-1111	Galectin-3	Wald ratio	1	-2.70148	0.71751	0.000166496	t1_CSF	-3.76508	0.0170686	rs76426991	14	55612480	203.906	X3066.12	536	0.918092	TRUE	4.47493e-42	TRUE	TRUE	Disease
ieu-a-833	Rheumatoid arthritis || id:ieu-a-833	B7-H2	Wald ratio	1	0.836498	0.15981	1.65573e-07	t1_CSF	5.23434	3.37633e-05	rs56124762	21	45658474	314.444	X5061.27	1336	0.98919	TRUE	1.99664e-69	TRUE	TRUE	Disease
ieu-a-967	Squamous cell lung cancer || id:ieu-a-967	Periostin	Wald ratio	1	1.23507	0.351928	0.000449048	t1_CSF	3.50944	0.0392817	rs9547908	13	38069809	103.3	X3457.57	2134	0.807051	TRUE	3.04118e-21	TRUE	TRUE	Cancer
ukb-a-249	Weight || id:ukb-a-249	CREL1	Wald ratio	1	-0.225255	0.042247	9.72109e-08	t1_CSF	-5.33186	2.06071e-05	rs58020561	3	10054682	76.6614	X7628.40	965	0.872052	TRUE	6.47673e-18	TRUE	TRUE	Biological trait
ukb-a-248	Body mass index (BMI) || id:ukb-a-248	WFKN2	Wald ratio	1	-0.0791191	0.0197096	5.96355e-05	t1_CSF	-4.01425	0.00701437	rs11868519	17	48920101	369.454	X3235.50	1037	0.830347	TRUE	8.6133e-87	TRUE	TRUE	Biological trait
ukb-a-249	Weight || id:ukb-a-249	WFKN2	Wald ratio	1	-0.0870329	0.017409	5.75407e-07	t1_CSF	-4.99929	0.000104047	rs11868519	17	48920101	369.454	X3235.50	1037	0.988438	TRUE	2.26482e-86	TRUE	TRUE	Biological trait
ieu-a-1004	Age at menopause || id:ieu-a-1004	CPNE1	Wald ratio	1	0.628025	0.157006	6.33425e-05	t2_plasma	4	0.00736953	rs58448091	20	34340275	103.043	X5346.24	471	0.976165	TRUE	2.48474e-23	TRUE	TRUE	Biological trait
ieu-a-1128	ER- Breast cancer (Combined Oncoarray; iCOGS; GWAS meta analysis) || id:ieu-a-1128	b-Endorphin	Wald ratio	1	0.831384	0.209504	7.23706e-05	t2_plasma	3.96835	0.00821609	rs12099358	11	116726048	62.9538	X2558.51	1874	0.900908	TRUE	5.02743e-15	TRUE	TRUE	Cancer
ukb-a-65	Non-cancer illness code self-reported: deep venous thrombosis (dvt) || id:ukb-a-65	Protein C	Wald ratio	1	0.0595121	0.0111902	1.04769e-07	t2_plasma	5.31825	2.21468e-05	rs11908647	20	33720592	87.6934	X2961.1	1457	0.817622	TRUE	8.9093e-21	TRUE	TRUE	Disease
ukb-a-248	Body mass index (BMI) || id:ukb-a-248	WFKN2	Wald ratio	1	-0.149976	0.0378297	7.35509e-05	t2_plasma	-3.9645	0.00833747	rs3803884	17	48919039	57.9501	X3235.50	1036	0.814298	TRUE	2.80266e-14	TRUE	TRUE	Biological trait
ukb-a-249	Weight || id:ukb-a-249	WFKN2	Wald ratio	1	-0.165153	0.0334142	7.7082e-07	t2_plasma	-4.94261	0.000137071	rs3803884	17	48919039	57.9501	X3235.50	1036	0.986378	TRUE	3.77569e-14	TRUE	TRUE	Biological trait
ukb-a-249	Weight || id:ukb-a-249	CREL1	Wald ratio	1	-0.110893	0.0205933	7.24852e-08	t2_plasma	-5.3849	1.5497e-05	rs7613004	3	9999913	344.909	X7628.40	998	0.865529	TRUE	7.70729e-84	TRUE	TRUE	Biological trait
ieu-a-1111	Small vessel disease || id:ieu-a-1111	Galectin-3	Wald ratio	1	-3.58428	0.985594	0.000276189	t2_plasma	-3.63667	0.0263687	rs58737648	14	55679032	69.5524	X3066.12	589	0.938802	TRUE	4.77799e-15	TRUE	TRUE	Disease
ieu-a-89	Height || id:ieu-a-89	ADAMTS-5	Wald ratio	1	0.142851	0.0357127	6.33425e-05	t2_plasma	4	0.00736953	rs2830585	21	28305212	211.208	X3168.8	773	0.866145	TRUE	5.35612e-50	TRUE	TRUE	Biological trait
ukb-a-500	Heel bone mineral density (BMD) T-score automated || id:ukb-a-500	EphB6	Wald ratio	1	0.494177	0.126064	8.85341e-05	t2_plasma	3.92004	0.00977026	rs9986701	7	142534935	40.9802	X5078.82	1077	0.869417	TRUE	2.38287e-10	TRUE	TRUE	Biological trait
ieu-a-833	Rheumatoid arthritis || id:ieu-a-833	FCRL3	Wald ratio	1	1.86416	0.281889	3.76386e-11	t2_plasma	6.61309	1.31985e-08	rs7522061	1	157668390	34.2885	X4440.15	1252	0.991833	TRUE	4.85458e-08	TRUE	TRUE	Disease
ieu-a-89	Height || id:ieu-a-89	PPAC	Wald ratio	1	0.0465523	0.00962082	1.30685e-06	t2_plasma	4.83871	0.000226486	rs60149603	2	285471	401.359	X3858.5	495	0.979479	TRUE	7.59566e-99	TRUE	TRUE	Biological trait
ukb-a-500	Heel bone mineral density (BMD) T-score automated || id:ukb-a-500	PLXB2	Wald ratio	1	-0.414613	0.11959	0.000526408	t2_plasma	-3.46695	0.0439796	rs1076649	22	50697518	32.3271	X9216.100	1361	0.816875	TRUE	1.67078e-08	TRUE	TRUE	Biological trait
ukb-a-336	Forced vital capacity (FVC) || id:ukb-a-336	KYNU	Wald ratio	1	-0.119918	0.0284075	2.42862e-05	t2_plasma	-4.22133	0.00316954	rs35647509	2	143808067	75.8374	X4559.64	1343	0.92309	TRUE	3.10411e-18	TRUE	TRUE	Biological trait
ukb-a-337	Forced expiratory volume in 1-second (FEV1) || id:ukb-a-337	KYNU	Wald ratio	1	-0.117032	0.0299613	9.38018e-05	t2_plasma	-3.90609	0.010276	rs35647509	2	143808067	75.8374	X4559.64	1343	0.807729	TRUE	2.76706e-18	TRUE	TRUE	Biological trait
ieu-a-966	Lung cancer || id:ieu-a-966	C1-Esterase Inhibitor	Wald ratio	1	-0.997982	0.254947	9.06036e-05	t2_plasma	-3.91447	0.00995472	rs10896631	11	57381263	134.803	X4479.14	1502	0.904423	TRUE	2.98709e-29	TRUE	TRUE	Cancer
ieu-a-980	Femoral neck bone mineral density || id:ieu-a-980	BGH3	Wald ratio	1	-1.08179	0.256891	2.54146e-05	t2_plasma	-4.21109	0.00328821	rs2215011	5	135420135	33.6077	X3283.21	1625	0.921947	TRUE	3.99937e-08	TRUE	TRUE	Biological trait
ieu-a-89	Height || id:ieu-a-89	PPAC	Wald ratio	1	0.0778594	0.0160909	1.30685e-06	t3_brain	4.83871	0.000226486	rs59937473	2	280819	747.148	X3858.5	461	0.989737	TRUE	2.806e-221	TRUE	TRUE	Biological trait
ukb-a-100	Non-cancer illness code self-reported: psoriasis || id:ukb-a-100	ARTS1	Wald ratio	1	0.0104819	0.00197432	1.1015e-07	t3_brain	5.30913	2.31538e-05	rs469758	5	96121715	242.992	X4964.67	1861	0.981215	TRUE	1.29863e-59	TRUE	TRUE	Disease
ieu-a-1004	Age at menopause || id:ieu-a-1004	CPNE1	Wald ratio	1	0.572241	0.122623	3.06125e-06	t3_brain	4.66667	0.0004867	rs143646210	20	34228349	128.305	X5346.24	487	0.976084	TRUE	6.40208e-30	TRUE	TRUE	Biological trait
ieu-a-1045	Hippocampus volume || id:ieu-a-1045	CPNE1	Wald ratio	1	-121.448	30.5969	7.20918e-05	t3_brain	-3.96927	0.00819684	rs143646210	20	34199977	128.305	X5346.24	1322	0.807071	TRUE	1.44809e-27	TRUE	TRUE	Biological trait
ieu-a-1126	Breast cancer (Combined Oncoarray; iCOGS; GWAS meta analysis) || id:ieu-a-1126	CPNE1	Wald ratio	1	-0.168402	0.0412831	4.51894e-05	t3_brain	-4.07921	0.00557747	rs143646210	20	34199977	128.305	X5346.24	1569	0.822903	TRUE	9.1594e-31	TRUE	TRUE	Cancer
###################################################
Footnotes:
id.outcome: phenotype GWAS (outcome) id
outcome: full name of phenotype GWAS (outcome) [trait + id]
exposure: protein name (exposure) [Target name from SOMAscan platform]
method: specific method of MR
nsnp: number of SNPs after clumping used in MR
b: effect size of MR
se: standard error of MR
pval: pvalue of MR
tissue: tissue from which protein was profiled
beta.z: standardized effect size of MR
FDR: Benjamini-Hochberg false discovery rate
SNP: rsID of the SNP used in MR
chr: chromosome of the SNP used in MR
pos: hg19 genomic coordinates of the SNP used in MR
Fstat: F-statistics of instrumental variable used as exposure in MR
SOMAseqID: protein's SOMAseqID from SOMAscan platform
nsnps: number of SNPs used in Bayesian colocalization analysis
PP.H4_final: the final value of the posterior probabilities of H4 in Bayesian colocalization analysis (average coloc.abf or maximum coloc.susie)
correct_causal_direction: whether the MR estimate direction [protein to phenotype] is correct or not from the Steiger test
steiger_pval: p-value from the Steiger test
found_or_not: protein-phenotype pairs found in Zheng_2020 full summary results or not
replicated_or_not: protein-phenotype pairs replicated in Zheng_2020 full summary results or not (p-value < 0.05 and the same direction of MR-estimate)
Category2021May25: phenotype category defined in house in 2021

## Sheet: S9
TableS9	[WashU cohorts three tissues] MR and colocalization analyses using genome-wide cis and trans pQTL (partB_not-replicated pairs)
id.outcome	outcome	exposure	method	nsnp	b	se	pval	tissue	beta.z	FDR	SNP	chr	pos	Fstat	SOMAseqID	nsnps	PP.H4_final	correct_causal_direction	steiger_pval	found_or_not	replicated_or_not	Category2021May25
ukb-a-360	Systolic blood pressure automated reading || id:ukb-a-360	LRP8	Wald ratio	1	0.174729	0.0489726	0.00035988	t1_CSF	3.56788	0.0325767	rs12031155	1	53714139	78.8534	X3323.37	116	0.9232	TRUE	1.03097e-18	TRUE	FALSE	Biological trait
ukb-a-77	Non-cancer illness code self-reported: hypothyroidism/myxoedema || id:ukb-a-77	LRP8	Wald ratio	1	-0.0437479	0.0103256	2.2667e-05	t1_CSF	-4.23686	0.00298417	rs12031155	1	53714139	78.8534	X3323.37	116	0.934347	TRUE	1.31438e-18	TRUE	FALSE	Disease
ieu-a-1095	Age at menarche || id:ieu-a-1095	BMP-6	Wald ratio	1	-0.901462	0.246827	0.000259998	t1_CSF	-3.65221	0.0248861	rs5019006	16	78914742	31.962	X8459.10	25	0.952544	TRUE	3.2095e-08	TRUE	FALSE	Biological trait
ukb-a-248	Body mass index (BMI) || id:ukb-a-248	CATF	Wald ratio	1	-0.442196	0.0978372	6.19227e-06	t1_CSF	-4.51972	0.000944471	rs572846	11	66331458	30.4118	X9212.22	361	1	TRUE	5.96183e-08	TRUE	FALSE	Biological trait
ukb-a-66	Non-cancer illness code self-reported: asthma || id:ukb-a-66	CATF	Wald ratio	1	-0.113222	0.031744	0.000361461	t1_CSF	-3.56673	0.0326411	rs572846	11	66331458	30.4118	X9212.22	361	1	TRUE	4.56182e-08	TRUE	FALSE	Disease
ukb-a-65	Non-cancer illness code self-reported: deep venous thrombosis (dvt) || id:ukb-a-65	Prekallikrein	Wald ratio	1	0.0756765	0.00882826	1.0164e-17	t1_CSF	8.57207	4.98516e-15	rs2304595	4	187172280	36.5779	X4152.58	127	0.92684	TRUE	9.0699e-09	TRUE	FALSE	Disease
ukb-a-80	Non-cancer illness code self-reported: retinal detachment || id:ukb-a-80	TSG-6	Wald ratio	1	0.0111392	0.00271868	4.18012e-05	t1_CSF	4.09729	0.00517631	rs6433375	2	152208657	50.6735	X5036.50	302	0.999672	TRUE	1.97037e-12	TRUE	FALSE	Disease
ukb-a-249	Weight || id:ukb-a-249	Nr-CAM	Wald ratio	1	-0.439404	0.110272	6.75534e-05	t1_CSF	-3.98474	0.00776315	rs36128	3	134682753	30.5715	X5109.24	113	1	TRUE	4.73865e-08	TRUE	FALSE	Biological trait
ukb-a-521	Diagnoses - main ICD10: D12 Benign neoplasm of colon rectum anus and anal canal || id:ukb-a-521	Nr-CAM	Wald ratio	1	-0.0521322	0.0149823	0.000502171	t1_CSF	-3.4796	0.0425807	rs36128	3	134682753	30.5715	X5109.24	113	1	TRUE	4.10639e-08	TRUE	FALSE	Cancer
ieu-a-294	Inflammatory bowel disease || id:ieu-a-294	Cripto	Wald ratio	1	-0.442994	0.119506	0.000209828	t1_CSF	-3.70688	0.0206639	rs146309725	3	46302938	68.752	X5810.25	188	0.972196	TRUE	1.69004e-15	TRUE	FALSE	Disease
ieu-a-300	LDL cholesterol || id:ieu-a-300	IGF-II receptor	Wald ratio	1	-0.559058	0.111812	5.73303e-07	t1_CSF	-5	0.000103917	rs628031	6	160560845	70.9173	X3676.15	75	0.99723	TRUE	2.44204e-16	TRUE	FALSE	Blood trait
ukb-a-359	Diastolic blood pressure automated reading || id:ukb-a-359	NET4	Wald ratio	1	-0.17759	0.0509711	0.00049375	t1_CSF	-3.48412	0.0420567	rs17287608	12	96119016	114.078	X3327.27	272	0.815271	TRUE	1.35469e-26	TRUE	FALSE	Biological trait
ieu-a-970	Ulcerative colitis || id:ieu-a-970	Fas, soluble	Wald ratio	1	-0.739367	0.212373	0.000498701	t1_CSF	-3.48145	0.0424083	rs4406737	10	90762376	173.766	X5392.73	7	1	TRUE	5.05693e-38	TRUE	FALSE	Disease
ukb-a-77	Non-cancer illness code self-reported: hypothyroidism/myxoedema || id:ukb-a-77	Fas, soluble	Wald ratio	1	0.0378868	0.00873471	1.44115e-05	t1_CSF	4.3375	0.00201767	rs4406737	10	90759724	173.766	X5392.73	171	0.986029	TRUE	5.83574e-40	TRUE	FALSE	Disease
ieu-a-970	Ulcerative colitis || id:ieu-a-970	Cripto	Wald ratio	1	-0.307501	0.0699837	1.11339e-05	t2_plasma	-4.39389	0.00159754	rs7652037	3	46423063	55.1527	X5810.25	222	0.968856	TRUE	1.43164e-12	TRUE	FALSE	Disease
ieu-a-833	Rheumatoid arthritis || id:ieu-a-833	Apo B	Wald ratio	1	1.23213	0.162844	3.83942e-14	t2_plasma	7.56632	1.61864e-11	rs17374222	15	69995344	32.518	X2797.56	44	0.999982	TRUE	3.33923e-07	TRUE	FALSE	Disease
ukb-a-337	Forced expiratory volume in 1-second (FEV1) || id:ukb-a-337	Apo L1	Wald ratio	1	-0.234965	0.0536309	1.18057e-05	t2_plasma	-4.38115	0.00167789	rs11075921	16	72132129	54.1524	X11510.31	391	1	TRUE	2.38799e-13	TRUE	FALSE	Biological trait
ieu-a-1105	Serum creatinine (eGFRcrea) || id:ieu-a-1105	GRN	Wald ratio	1	0.0723095	0.020395	0.000391937	t2_plasma	3.54545	0.0349723	rs7528419	1	109817192	125.897	X4992.49	20	0.99429	TRUE	2.20084e-29	TRUE	FALSE	Blood trait
ieu-a-301	Total cholesterol || id:ieu-a-301	Endothelin-converting enzyme 1	Wald ratio	1	0.600064	0.137609	1.29673e-05	t2_plasma	4.36066	0.00182227	rs7650847	3	142663950	36.8581	X3611.70	15	0.976329	TRUE	4.50608e-09	TRUE	FALSE	Blood trait
ukb-a-61	Non-cancer illness code self-reported: hypertension || id:ukb-a-61	IGFBP-1	Wald ratio	1	-0.26792	0.0568037	2.39825e-06	t3_brain	-4.71659	0.000398163	rs12676	3	53857803	67.5306	X2771.35	67	0.998589	TRUE	1.47834e-16	TRUE	FALSE	Blood trait
ukb-a-77	Non-cancer illness code self-reported: hypothyroidism/myxoedema || id:ukb-a-77	Fas, soluble	Wald ratio	1	0.0129427	0.00353806	0.000254056	t3_brain	3.65814	0.0244421	rs6586163	10	90752018	424.764	X5392.73	155	0.992314	TRUE	9.5021e-112	TRUE	FALSE	Disease
ukb-a-359	Diastolic blood pressure automated reading || id:ukb-a-359	PSP	Wald ratio	1	-0.0711993	0.0183263	0.000102293	t3_brain	-3.88509	0.011125	rs7225318	17	47421646	32.9938	X13095.51	53	0.948476	TRUE	8.25323e-09	TRUE	FALSE	Biological trait
ukb-a-436	Vascular/heart problems diagnosed by doctor: Angina || id:ukb-a-436	PSP	Wald ratio	1	-0.0161905	0.00316277	3.07021e-07	t3_brain	-5.11909	6.14387e-05	rs7225318	17	47421646	32.9938	X13095.51	53	0.954784	TRUE	1.02862e-08	TRUE	FALSE	Disease
ukb-a-66	Non-cancer illness code self-reported: asthma || id:ukb-a-66	PSP	Wald ratio	1	-0.0287605	0.00580467	7.24334e-07	t3_brain	-4.95472	0.000129418	rs7225318	17	47421646	32.9938	X13095.51	53	0.850585	TRUE	9.95121e-09	TRUE	FALSE	Disease
ieu-a-275	Red blood cell count || id:ieu-a-275	CNTN2	Wald ratio	1	-0.117355	0.0319024	0.000234544	t1_CSF	-3.67857	0.0228283	rs2242001	1	205031769	240.331	X3296.92	524	0.803965	TRUE	5.43615e-53	TRUE	FALSE	Blood trait
ieu-a-299	HDL cholesterol || id:ieu-a-299	Nidogen	Wald ratio	1	0.820425	0.223752	0.000245733	t1_CSF	3.66667	0.0237632	rs2031487	1	236175339	37.5559	X3213.65	211	0.823265	TRUE	3.56032e-09	TRUE	FALSE	Blood trait
ukb-a-360	Systolic blood pressure automated reading || id:ukb-a-360	HGFA	Wald ratio	1	-0.0727485	0.0175854	3.52085e-05	t1_CSF	-4.13686	0.00440352	rs1203107	4	3459849	223.185	X3617.80	1152	0.908122	TRUE	1.96625e-51	TRUE	FALSE	Biological trait
ieu-a-816	Neuroblastoma || id:ieu-a-816	ECM1	Wald ratio	1	-6.64244	1.8936	0.000451767	t1_CSF	-3.50784	0.0394662	rs7002	1	150472781	45.1228	X3366.51	44	0.898341	TRUE	6.04338e-07	TRUE	FALSE	Cancer
ukb-a-537	Diagnoses - main ICD10: I80 Phlebitis and thrombophlebitis || id:ukb-a-537	Prekallikrein	Wald ratio	1	0.0281597	0.00434334	8.96596e-11	t1_CSF	6.48343	3.12941e-08	rs2304595	4	187172280	36.5779	X4152.58	1334	0.993276	TRUE	4.88909e-09	TRUE	FALSE	Disease
ieu-a-970	Ulcerative colitis || id:ieu-a-970	Cripto	Wald ratio	1	-0.669671	0.147912	5.96901e-06	t1_CSF	-4.52748	0.000914136	rs146309725	3	46302938	68.752	X5810.25	692	0.982393	TRUE	8.17833e-15	TRUE	FALSE	Disease
ieu-a-301	Total cholesterol || id:ieu-a-301	IGF-II receptor	Wald ratio	1	-0.470182	0.106078	9.31759e-06	t1_CSF	-4.43243	0.00136055	rs628031	6	160560845	70.9173	X3676.15	868	0.927989	TRUE	1.52586e-16	TRUE	FALSE	Blood trait
ieu-a-1127	ER+ Breast cancer (Combined Oncoarray; iCOGS; GWAS meta analysis) || id:ieu-a-1127	TXD12	Wald ratio	1	0.838397	0.198278	2.35364e-05	t1_CSF	4.2284	0.00307704	rs36116071	3	49706699	114.635	X4815.25	1056	0.94672	TRUE	3.83423e-26	TRUE	FALSE	Cancer
ieu-a-833	Rheumatoid arthritis || id:ieu-a-833	CD5L	Wald ratio	1	-1.04178	0.227306	4.58003e-06	t1_CSF	-4.58316	0.000713059	rs6427401	1	157748564	32.3674	X3293.2	1193	0.959611	TRUE	1.57582e-07	TRUE	FALSE	Disease
ukb-a-359	Diastolic blood pressure automated reading || id:ukb-a-359	sTie-1	Wald ratio	1	-0.434899	0.0865873	5.0959e-07	t1_CSF	-5.02267	9.39574e-05	rs3768046	1	43766426	32.0348	X2844.53	1333	0.938655	TRUE	3.1843e-08	TRUE	FALSE	Biological trait
ukb-a-360	Systolic blood pressure automated reading || id:ukb-a-360	sTie-1	Wald ratio	1	-0.485592	0.0865421	2.01104e-08	t1_CSF	-5.61105	4.91572e-06	rs3768046	1	43766426	32.0348	X2844.53	1333	0.938141	TRUE	3.77812e-08	TRUE	FALSE	Biological trait
ieu-a-294	Inflammatory bowel disease || id:ieu-a-294	Cripto	Wald ratio	1	-0.212828	0.0565127	0.000165872	t2_plasma	-3.76602	0.0170512	rs7652037	3	46423063	55.1527	X5810.25	700	0.934209	TRUE	5.38998e-13	TRUE	FALSE	Disease
ukb-a-336	Forced vital capacity (FVC) || id:ukb-a-336	Apo L1	Wald ratio	1	-0.245494	0.0508493	1.37994e-06	t2_plasma	-4.82788	0.000238406	rs11075921	16	72132129	54.1524	X11510.31	1673	0.877475	TRUE	2.73987e-13	TRUE	FALSE	Biological trait
ieu-a-299	HDL cholesterol || id:ieu-a-299	GRN	Wald ratio	1	-0.635953	0.0945586	1.75002e-11	t2_plasma	-6.72549	6.37501e-09	rs7528419	1	109817192	125.897	X4992.49	413	0.996703	TRUE	1.84009e-28	TRUE	FALSE	Blood trait
ieu-a-300	LDL cholesterol || id:ieu-a-300	GRN	Wald ratio	1	2.86828	0.100121	1.6905e-180	t2_plasma	28.6481	5.51559e-177	rs7528419	1	109817192	125.897	X4992.49	412	0.996788	TRUE	6.35548e-22	TRUE	FALSE	Blood trait
ieu-a-301	Total cholesterol || id:ieu-a-301	GRN	Wald ratio	1	2.20451	0.0945586	3.21764e-120	t2_plasma	23.3137	6.03645e-117	rs7528419	1	109817192	125.897	X4992.49	413	0.99708	TRUE	8.82191e-24	TRUE	FALSE	Blood trait
ieu-a-7	Coronary heart disease || id:ieu-a-7	GRN	Wald ratio	1	2.12349	0.212887	1.9661e-23	t2_plasma	9.97474	1.21934e-20	rs7528419	1	109817192	125.897	X4992.49	1047	0.99708	TRUE	6.30605e-28	TRUE	FALSE	Disease
ieu-a-798	Myocardial infarction || id:ieu-a-798	GRN	Wald ratio	1	1.87845	0.233994	9.92391e-16	t2_plasma	8.0278	4.40657e-13	rs7528419	1	109817192	125.897	X4992.49	1047	0.997079	TRUE	2.38976e-28	TRUE	FALSE	Disease
ieu-a-89	Height || id:ieu-a-89	GRN	Wald ratio	1	-0.352277	0.0760177	3.58413e-06	t2_plasma	-4.63415	0.000562679	rs7528419	1	109817192	125.897	X4992.49	339	0.989034	TRUE	2.21712e-29	TRUE	FALSE	Biological trait
ukb-a-108	Non-cancer illness code self-reported: high cholesterol || id:ukb-a-108	GRN	Wald ratio	1	0.335203	0.0177361	1.15249e-79	t2_plasma	18.8994	1.15313e-76	rs7528419	1	109817192	125.897	X4992.49	1018	0.997065	TRUE	6.02263e-27	TRUE	FALSE	Blood trait
ukb-a-436	Vascular/heart problems diagnosed by doctor: Angina || id:ukb-a-436	GRN	Wald ratio	1	0.0649744	0.00946775	6.75673e-12	t2_plasma	6.86271	2.62714e-09	rs7528419	1	109817192	125.897	X4992.49	1018	0.996231	TRUE	3.13571e-29	TRUE	FALSE	Disease
ukb-a-500	Heel bone mineral density (BMD) T-score automated || id:ukb-a-500	GRN	Wald ratio	1	-0.287043	0.0693087	3.45021e-05	t2_plasma	-4.14151	0.00435144	rs7528419	1	109817192	125.897	X4992.49	1018	0.891659	TRUE	1.79232e-29	TRUE	FALSE	Biological trait
ieu-a-977	Forearm bone mineral density || id:ieu-a-977	Hemopexin	Wald ratio	1	-0.407214	0.097159	2.77465e-05	t2_plasma	-4.19121	0.00358374	rs10801560	1	196714600	159.605	X2768.56	798	0.917825	TRUE	3.27464e-32	TRUE	FALSE	Biological trait
ieu-a-1127	ER+ Breast cancer (Combined Oncoarray; iCOGS; GWAS meta analysis) || id:ieu-a-1127	TXD12	Wald ratio	1	-0.31001	0.0898261	0.000558059	t2_plasma	-3.45122	0.0459187	rs9852529	3	49730625	200.962	X4815.25	1068	0.945375	TRUE	2.05526e-47	TRUE	FALSE	Cancer
###################################################
Footnotes:
id.outcome: phenotype GWAS (outcome) id
outcome: full name of phenotype GWAS (outcome) [trait + id]
exposure: protein name (exposure) [Target name from SOMAscan platform]
method: specific method of MR
nsnp: number of SNPs after clumping used in MR
b: effect size of MR
se: standard error of MR
pval: pvalue of MR
tissue: tissue from which protein was profiled
beta.z: standardized effect size of MR
FDR: Benjamini-Hochberg false discovery rate
SNP: rsID of the SNP used in MR
chr: chromosome of the SNP used in MR
pos: hg19 genomic coordinates of the SNP used in MR
Fstat: F-statistics of instrumental variable used as exposure in MR
SOMAseqID: protein's SOMAseqID from SOMAscan platform
nsnps: number of SNPs used in Bayesian colocalization analysis
PP.H4_final: the final value of the posterior probabilities of H4 in Bayesian colocalization analysis (average coloc.abf or maximum coloc.susie)
correct_causal_direction: whether the MR estimate direction [protein to phenotype] is correct or not from the Steiger test
steiger_pval: p-value from the Steiger test
found_or_not: protein-phenotype pairs found in Zheng_2020 full summary results or not
replicated_or_not: protein-phenotype pairs replicated in Zheng_2020 full summary results or not (p-value < 0.05 and the same direction of MR-estimate)
Category2021May25: phenotype category defined in house in 2021

[truncated: 7 more sheets: S10, S11, S12, S13, S14, S15, S16]
